# Supplementary material for: Meta-analysis of oral microbiome reveals sex-based diversity in biofilms during periodontitis
Source: JCI Insight. 2024 Sep 10;9(17):e171311. doi: 10.1172/jci.insight.171311 (PMC11385077; doi:10.1172/jci.insight.171311)
Supplement: Supporting data values [file jciinsight-9-171311-s262.xlsx]

## Sheet: Alpha_diversity_Healthy
BioSample	Run	ReleaseDate	LoadDate	spots	bases	spots_with_mates	avgLength	size_MB	download_path	Experiment	LibraryName	LibraryStrategy	LibrarySelection	LibrarySource	LibraryLayout	InsertSize	InsertDev	Platform	Model	SRAStudy	BioProject	ProjectID	Sample	SampleType	TaxID	ScientificName	SampleName	Tumor	CenterName	Submission	Consent	RunHash	ReadHash	Sex	Age	Perio	Smoking	Group	Race	Site	Geo	AgeYrs	AgeCat	Periodontitis	PerioCategory	samples	variable	value	se
SAMEA2500551	ERR494388	2014-05-14 12:45:26	2014-05-07 12:36:22	39180	11832360	39180	302	7	https://sra-downloadb.st-va.ncbi.nlm.nih.gov/sos2/sra-pub-run-4/ERR494388/ERR494388.1	ERX459804	unspecified	AMPLICON	PCR	METAGENOMIC	PAIRED	200	0	ILLUMINA	Illumina MiSeq	ERP005509	PRJEB6047	244395	ERS450464	simple	447426	human oral metagenome	SAMEA2500551	no	UNIVERSITY OF WATERLOO	ERA307727	public	E4B29C11070BB5C8E312CBDF67398E3C	91256F6163AD4173FDF64914201075B5	F	41	healthy	#N/A	#N/A	#N/A	Subgingival	Canada	41	#N/A	Healthy	#N/A	ERR494388	Observed	17	#N/A
SAMEA2500550	ERR494389	2014-05-14 12:45:26	2014-05-07 12:36:27	103670	31308340	103670	302	19	https://sra-downloadb.st-va.ncbi.nlm.nih.gov/sos2/sra-pub-run-4/ERR494389/ERR494389.1	ERX459805	unspecified	AMPLICON	PCR	METAGENOMIC	PAIRED	200	0	ILLUMINA	Illumina MiSeq	ERP005509	PRJEB6047	244395	ERS450463	simple	447426	human oral metagenome	SAMEA2500550	no	UNIVERSITY OF WATERLOO	ERA307727	public	39FC55AB7C762E4954C0ABABAD15257B	4F59C02EA1E4273F0C686D87FEA224CF	F	41	healthy	#N/A	#N/A	#N/A	Plaque	Canada	41	#N/A	Healthy	#N/A	ERR494389	Observed	18	#N/A
SAMEA2500578	ERR494391	2014-05-14 12:45:26	2014-05-07 12:36:27	97392	29412384	97392	302	18	https://sra-downloadb.st-va.ncbi.nlm.nih.gov/sos2/sra-pub-run-4/ERR494391/ERR494391.1	ERX459807	unspecified	AMPLICON	PCR	METAGENOMIC	PAIRED	200	0	ILLUMINA	Illumina MiSeq	ERP005509	PRJEB6047	244395	ERS450491	simple	447426	human oral metagenome	SAMEA2500578	no	UNIVERSITY OF WATERLOO	ERA307727	public	4D7C094468D11812EFBA3ED4A1D8A9ED	22C0558A98B25091AD38417204C1EB34	F	56	healthy	#N/A	#N/A	#N/A	Subgingival	Canada	56	#N/A	Healthy	#N/A	ERR494391	Observed	29	#N/A
SAMEA2500577	ERR494392	2014-05-14 12:45:26	2014-05-07 12:36:32	48660	14695320	48660	302	9	https://sra-downloadb.st-va.ncbi.nlm.nih.gov/sos2/sra-pub-run-4/ERR494392/ERR494392.1	ERX459808	unspecified	AMPLICON	PCR	METAGENOMIC	PAIRED	200	0	ILLUMINA	Illumina MiSeq	ERP005509	PRJEB6047	244395	ERS450490	simple	447426	human oral metagenome	SAMEA2500577	no	UNIVERSITY OF WATERLOO	ERA307727	public	BD6CC25174B35D1A9A25E45520262360	7CB2700897A5A9BFC72D117C34F32C42	F	56	healthy	#N/A	#N/A	#N/A	Plaque	Canada	56	#N/A	Healthy	#N/A	ERR494392	Observed	21	#N/A
SAMEA2500581	ERR494394	2014-05-14 12:45:26	2014-05-07 12:36:32	61294	18510788	61294	302	11	https://sra-downloadb.st-va.ncbi.nlm.nih.gov/sos2/sra-pub-run-4/ERR494394/ERR494394.1	ERX459810	unspecified	AMPLICON	PCR	METAGENOMIC	PAIRED	200	0	ILLUMINA	Illumina MiSeq	ERP005509	PRJEB6047	244395	ERS450494	simple	447426	human oral metagenome	SAMEA2500581	no	UNIVERSITY OF WATERLOO	ERA307727	public	0AF050C06AA6F424DCC28A4B43A898C2	2EFFEEEB3648EFE550A434B93B339195	F	19	healthy	#N/A	#N/A	#N/A	Subgingival	Canada	19	#N/A	Healthy	#N/A	ERR494394	Observed	25	#N/A
SAMEA2500580	ERR494395	2014-05-14 12:45:26	2014-05-07 12:36:35	75001	22650302	75001	302	14	https://sra-downloadb.st-va.ncbi.nlm.nih.gov/sos2/sra-pub-run-4/ERR494395/ERR494395.1	ERX459811	unspecified	AMPLICON	PCR	METAGENOMIC	PAIRED	200	0	ILLUMINA	Illumina MiSeq	ERP005509	PRJEB6047	244395	ERS450493	simple	447426	human oral metagenome	SAMEA2500580	no	UNIVERSITY OF WATERLOO	ERA307727	public	63AFD30CA2EC98717449C269F9836601	399DD40B3C7C5BD3BE8A3B1F56E743CB	F	19	healthy	#N/A	#N/A	#N/A	Plaque	Canada	19	#N/A	Healthy	#N/A	ERR494395	Observed	20	#N/A
SAMEA2500554	ERR494397	2014-05-14 12:45:26	2014-05-07 12:36:35	71500	21593000	71500	302	13	https://sra-downloadb.st-va.ncbi.nlm.nih.gov/sos2/sra-pub-run-4/ERR494397/ERR494397.1	ERX459813	unspecified	AMPLICON	PCR	METAGENOMIC	PAIRED	200	0	ILLUMINA	Illumina MiSeq	ERP005509	PRJEB6047	244395	ERS450467	simple	447426	human oral metagenome	SAMEA2500554	no	UNIVERSITY OF WATERLOO	ERA307727	public	9947C2651EFA20DC605F3DB972289D26	BAABCA5FE4C75E7D5B6FFC9A10DED8A9	F	44	healthy	#N/A	#N/A	#N/A	Subgingival	Canada	44	#N/A	Healthy	#N/A	ERR494397	Observed	28	#N/A
SAMEA2500553	ERR494398	2014-05-14 12:45:26	2014-05-07 12:36:40	64152	19373904	64152	302	12	https://sra-downloadb.st-va.ncbi.nlm.nih.gov/sos2/sra-pub-run-4/ERR494398/ERR494398.1	ERX459814	unspecified	AMPLICON	PCR	METAGENOMIC	PAIRED	200	0	ILLUMINA	Illumina MiSeq	ERP005509	PRJEB6047	244395	ERS450466	simple	447426	human oral metagenome	SAMEA2500553	no	UNIVERSITY OF WATERLOO	ERA307727	public	242F773B1D49319F2CFF043286C7CA04	F7E4720F95CDE7F209E3A60E4BE949B3	F	44	healthy	#N/A	#N/A	#N/A	Plaque	Canada	44	#N/A	Healthy	#N/A	ERR494398	Observed	30	#N/A
SAMEA2500557	ERR494400	2014-05-14 12:45:26	2014-05-07 12:37:02	58892	17785384	58892	302	11	https://sra-downloadb.st-va.ncbi.nlm.nih.gov/sos2/sra-pub-run-4/ERR494400/ERR494400.1	ERX459816	unspecified	AMPLICON	PCR	METAGENOMIC	PAIRED	200	0	ILLUMINA	Illumina MiSeq	ERP005509	PRJEB6047	244395	ERS450470	simple	447426	human oral metagenome	SAMEA2500557	no	UNIVERSITY OF WATERLOO	ERA307727	public	F195DEC1F0243EA15007800BEE4C265F	6581D68B1E7DCF49AA1F3F118C1D8603	F	46	healthy	#N/A	#N/A	#N/A	Subgingival	Canada	46	#N/A	Healthy	#N/A	ERR494400	Observed	30	#N/A
SAMEA2500556	ERR494401	2014-05-14 12:45:26	2014-05-07 12:37:04	63559	19194818	63559	302	11	https://sra-downloadb.st-va.ncbi.nlm.nih.gov/sos2/sra-pub-run-4/ERR494401/ERR494401.1	ERX459817	unspecified	AMPLICON	PCR	METAGENOMIC	PAIRED	200	0	ILLUMINA	Illumina MiSeq	ERP005509	PRJEB6047	244395	ERS450469	simple	447426	human oral metagenome	SAMEA2500556	no	UNIVERSITY OF WATERLOO	ERA307727	public	D0DA3B3B45948A1B63521AC130394AFF	0FA83F286DA7D7B4DB1DDDC9319043E0	F	46	healthy	#N/A	#N/A	#N/A	Plaque	Canada	46	#N/A	Healthy	#N/A	ERR494401	Observed	28	#N/A
SAMEA2500560	ERR494403	2014-05-14 12:45:26	2014-05-07 12:37:05	117018	35339436	117018	302	22	https://sra-downloadb.st-va.ncbi.nlm.nih.gov/sos2/sra-pub-run-4/ERR494403/ERR494403.1	ERX459819	unspecified	AMPLICON	PCR	METAGENOMIC	PAIRED	200	0	ILLUMINA	Illumina MiSeq	ERP005509	PRJEB6047	244395	ERS450473	simple	447426	human oral metagenome	SAMEA2500560	no	UNIVERSITY OF WATERLOO	ERA307727	public	486C285A8482B65E2A2258055999C6A9	D67C36FCAE9CD6827E3907D806C0C313	M	22	healthy	#N/A	#N/A	#N/A	Subgingival	Canada	22	#N/A	Healthy	#N/A	ERR494403	Observed	26	#N/A
SAMEA2500559	ERR494404	2014-05-14 12:45:26	2014-05-07 12:37:03	47206	14256212	47206	302	8	https://sra-downloadb.st-va.ncbi.nlm.nih.gov/sos2/sra-pub-run-4/ERR494404/ERR494404.1	ERX459820	unspecified	AMPLICON	PCR	METAGENOMIC	PAIRED	200	0	ILLUMINA	Illumina MiSeq	ERP005509	PRJEB6047	244395	ERS450472	simple	447426	human oral metagenome	SAMEA2500559	no	UNIVERSITY OF WATERLOO	ERA307727	public	14E816A9A5F058301BCDE03B3B0E2DFA	887C3535F212E6F76E11279D8C093B76	M	22	healthy	#N/A	#N/A	#N/A	Plaque	Canada	22	#N/A	Healthy	#N/A	ERR494404	Observed	22	#N/A
SAMEA2500563	ERR494406	2014-05-14 12:45:26	2014-05-07 12:37:07	51177	15455454	51177	302	9	https://sra-downloadb.st-va.ncbi.nlm.nih.gov/sos2/sra-pub-run-4/ERR494406/ERR494406.1	ERX459822	unspecified	AMPLICON	PCR	METAGENOMIC	PAIRED	200	0	ILLUMINA	Illumina MiSeq	ERP005509	PRJEB6047	244395	ERS450476	simple	447426	human oral metagenome	SAMEA2500563	no	UNIVERSITY OF WATERLOO	ERA307727	public	F830DAD57B747250D62387D75A8A3718	281A33F3D39452BEF8CAC04B130AF3EE	F	41	healthy	#N/A	#N/A	#N/A	Subgingival	Canada	41	#N/A	Healthy	#N/A	ERR494406	Observed	31	#N/A
SAMEA2500562	ERR494407	2014-05-14 12:45:26	2014-05-07 12:37:07	56562	17081724	56562	302	10	https://sra-downloadb.st-va.ncbi.nlm.nih.gov/sos2/sra-pub-run-4/ERR494407/ERR494407.1	ERX459823	unspecified	AMPLICON	PCR	METAGENOMIC	PAIRED	200	0	ILLUMINA	Illumina MiSeq	ERP005509	PRJEB6047	244395	ERS450475	simple	447426	human oral metagenome	SAMEA2500562	no	UNIVERSITY OF WATERLOO	ERA307727	public	6F91076C741CCE906C420F6D504F2530	0031503A50F200F48E793CFF420D6444	F	41	healthy	#N/A	#N/A	#N/A	Plaque	Canada	41	#N/A	Healthy	#N/A	ERR494407	Observed	21	#N/A
SAMEA2500566	ERR494409	2014-05-14 12:45:26	2014-05-07 12:37:09	49070	14819140	49070	302	9	https://sra-downloadb.st-va.ncbi.nlm.nih.gov/sos2/sra-pub-run-4/ERR494409/ERR494409.1	ERX459825	unspecified	AMPLICON	PCR	METAGENOMIC	PAIRED	200	0	ILLUMINA	Illumina MiSeq	ERP005509	PRJEB6047	244395	ERS450479	simple	447426	human oral metagenome	SAMEA2500566	no	UNIVERSITY OF WATERLOO	ERA307727	public	6E541B0EF498442EB0368F011936C1A5	8BAC75F39EDB275F98CF79EC3B6E6172	M	46	healthy	#N/A	#N/A	#N/A	Subgingival	Canada	46	#N/A	Healthy	#N/A	ERR494409	Observed	17	#N/A
SAMEA2500569	ERR494412	2014-05-14 12:45:26	2014-05-07 12:37:26	56193	16970286	56193	302	10	https://sra-downloadb.st-va.ncbi.nlm.nih.gov/sos2/sra-pub-run-4/ERR494412/ERR494412.1	ERX459828	unspecified	AMPLICON	PCR	METAGENOMIC	PAIRED	200	0	ILLUMINA	Illumina MiSeq	ERP005509	PRJEB6047	244395	ERS450482	simple	447426	human oral metagenome	SAMEA2500569	no	UNIVERSITY OF WATERLOO	ERA307727	public	33780DBE885E1515C54F45A0C6EB7625	5B5A143264E5D63FA0782240177F8601	F	18	healthy	#N/A	#N/A	#N/A	Subgingival	Canada	18	#N/A	Healthy	#N/A	ERR494412	Observed	28	#N/A
SAMEA2500568	ERR494413	2014-05-14 12:45:26	2014-05-07 12:37:15	57546	17378892	57546	302	10	https://sra-downloadb.st-va.ncbi.nlm.nih.gov/sos2/sra-pub-run-4/ERR494413/ERR494413.1	ERX459829	unspecified	AMPLICON	PCR	METAGENOMIC	PAIRED	200	0	ILLUMINA	Illumina MiSeq	ERP005509	PRJEB6047	244395	ERS450481	simple	447426	human oral metagenome	SAMEA2500568	no	UNIVERSITY OF WATERLOO	ERA307727	public	7D3CBEFA87C1009C60EB5232E64A6E0A	A2790ACAADF29A49092F1A1E18036149	F	18	healthy	#N/A	#N/A	#N/A	Plaque	Canada	18	#N/A	Healthy	#N/A	ERR494413	Observed	28	#N/A
SAMEA2500572	ERR494415	2014-05-14 12:45:26	2014-05-07 12:37:26	69521	20995342	69521	302	13	https://sra-downloadb.st-va.ncbi.nlm.nih.gov/sos2/sra-pub-run-4/ERR494415/ERR494415.1	ERX459831	unspecified	AMPLICON	PCR	METAGENOMIC	PAIRED	200	0	ILLUMINA	Illumina MiSeq	ERP005509	PRJEB6047	244395	ERS450485	simple	447426	human oral metagenome	SAMEA2500572	no	UNIVERSITY OF WATERLOO	ERA307727	public	8C018506B4A2AC8CAEAA2F1B6831F462	2421A5B1CE5E483959FC80B0EC3833EB	F	34	healthy	#N/A	#N/A	#N/A	Subgingival	Canada	34	#N/A	Healthy	#N/A	ERR494415	Observed	20	#N/A
SAMEA2500571	ERR494416	2014-05-14 12:45:26	2014-05-07 12:37:26	55653	16807206	55653	302	10	https://sra-downloadb.st-va.ncbi.nlm.nih.gov/sos2/sra-pub-run-4/ERR494416/ERR494416.1	ERX459832	unspecified	AMPLICON	PCR	METAGENOMIC	PAIRED	200	0	ILLUMINA	Illumina MiSeq	ERP005509	PRJEB6047	244395	ERS450484	simple	447426	human oral metagenome	SAMEA2500571	no	UNIVERSITY OF WATERLOO	ERA307727	public	835343617143FF19EF6915A243194D7E	93670C275632B8907C3B55A4801D4074	F	34	healthy	#N/A	#N/A	#N/A	Plaque	Canada	34	#N/A	Healthy	#N/A	ERR494416	Observed	22	#N/A
SAMEA2500575	ERR494418	2014-05-14 12:45:26	2014-05-07 12:37:19	58514	17671228	58514	302	11	https://sra-downloadb.st-va.ncbi.nlm.nih.gov/sos2/sra-pub-run-4/ERR494418/ERR494418.1	ERX459834	unspecified	AMPLICON	PCR	METAGENOMIC	PAIRED	200	0	ILLUMINA	Illumina MiSeq	ERP005509	PRJEB6047	244395	ERS450488	simple	447426	human oral metagenome	SAMEA2500575	no	UNIVERSITY OF WATERLOO	ERA307727	public	E857630BDD98C8A601E160B26DCD9C98	0E5834E7009C82930DEF25032A9012C2	M	55	healthy	#N/A	#N/A	#N/A	Subgingival	Canada	55	#N/A	Healthy	#N/A	ERR494418	Observed	31	#N/A
SAMEA2500574	ERR494419	2014-05-14 12:45:26	2014-05-07 12:37:19	78957	23845014	78957	302	14	https://sra-downloadb.st-va.ncbi.nlm.nih.gov/sos2/sra-pub-run-4/ERR494419/ERR494419.1	ERX459835	unspecified	AMPLICON	PCR	METAGENOMIC	PAIRED	200	0	ILLUMINA	Illumina MiSeq	ERP005509	PRJEB6047	244395	ERS450487	simple	447426	human oral metagenome	SAMEA2500574	no	UNIVERSITY OF WATERLOO	ERA307727	public	E6EDA2183DC2C48773D3FC9ECBDE9D47	9A73EAFA830C1E3BF703ED750A9B5DBF	M	55	healthy	#N/A	#N/A	#N/A	Plaque	Canada	55	#N/A	Healthy	#N/A	ERR494419	Observed	30	#N/A
SAMN04999604	SRR3503167	2016-05-18 15:14:41	2016-05-13 15:13:32	33666	8506781	0	252	3	https://sra-downloadb.st-va.ncbi.nlm.nih.gov/sos1/sra-pub-run-8/SRR3503167/SRR3503167.1	SRX1760744	HP_P12_3MP	AMPLICON	PCR	METAGENOMIC	SINGLE	0	0	ILLUMINA	Illumina MiSeq	SRP075100	PRJNA321534	321534	SRS1436539	simple	447426	human oral metagenome	HP_P12_3MP	no	UNIVERISTY OF OKLAHOMA	SRA425427	public	CBFFBA204408606FFA352A95AA82D700	70DDC064665C8BF03A93DF80F8AD9B3A	F	58	n	Yes	HP	#N/A	Plaque	not applicable	58	#N/A	Healthy	#N/A	SRR3503167	Observed	62	#N/A
SAMN04999605	SRR3503178	2016-05-18 15:14:44	2016-05-13 15:13:38	48568	12257848	0	252	5	https://sra-downloadb.st-va.ncbi.nlm.nih.gov/sos1/sra-pub-run-8/SRR3503178/SRR3503178.1	SRX1760756	HS_S12SB	AMPLICON	PCR	METAGENOMIC	SINGLE	0	0	ILLUMINA	Illumina MiSeq	SRP075100	PRJNA321534	321534	SRS1436551	simple	447426	human oral metagenome	HS_S12SB	no	UNIVERISTY OF OKLAHOMA	SRA425427	public	68576B4E779644B626A2C93B289982E4	C22474C7FBBD96607543E01625F85633	F	58	n	Yes	HS	#N/A	Saliva	not applicable	58	#N/A	Healthy	#N/A	SRR3503178	Observed	43	#N/A
SAMN04999606	SRR3503189	2016-05-18 15:14:47	2016-05-13 15:13:54	44120	11146471	0	252	5	https://sra-downloadb.st-va.ncbi.nlm.nih.gov/sos1/sra-pub-run-8/SRR3503189/SRR3503189.1	SRX1760767	HP_P13_14MP	AMPLICON	PCR	METAGENOMIC	SINGLE	0	0	ILLUMINA	Illumina MiSeq	SRP075100	PRJNA321534	321534	SRS1436562	simple	447426	human oral metagenome	HP_P13_14MP	no	UNIVERISTY OF OKLAHOMA	SRA425427	public	9714DA5056C7FFEE2435A5CC7E87AFAB	1F15654E7B7E429C2B334EC7EDE63B3E	M	40	n	Yes	HP	#N/A	Plaque	not applicable	40	#N/A	Healthy	#N/A	SRR3503189	Observed	53	#N/A
SAMN04999714	SRR3503190	2016-05-18 15:14:48	2016-05-13 15:13:55	45985	11625674	0	252	5	https://sra-downloadb.st-va.ncbi.nlm.nih.gov/sos1/sra-pub-run-8/SRR3503190/SRR3503190.1	SRX1760768	HP_P55_14MP	AMPLICON	PCR	METAGENOMIC	SINGLE	0	0	ILLUMINA	Illumina MiSeq	SRP075100	PRJNA321534	321534	SRS1436563	simple	447426	human oral metagenome	HP_P55_14MP	no	UNIVERISTY OF OKLAHOMA	SRA425427	public	FDD73866CD8429B580FF08B5616375BB	75B827EAFE15ECE259B0F38251FC2F78	M	29	n	No	HP	#N/A	Plaque	not applicable	29	#N/A	Healthy	#N/A	SRR3503190	Observed	61	#N/A
SAMN04999715	SRR3503191	2016-05-18 15:14:48	2016-05-13 15:13:55	52587	13304623	0	253	5	https://sra-downloadb.st-va.ncbi.nlm.nih.gov/sos1/sra-pub-run-8/SRR3503191/SRR3503191.1	SRX1760770	HP_P55_3MP	AMPLICON	PCR	METAGENOMIC	SINGLE	0	0	ILLUMINA	Illumina MiSeq	SRP075100	PRJNA321534	321534	SRS1436564	simple	447426	human oral metagenome	HP_P55_3MP	no	UNIVERISTY OF OKLAHOMA	SRA425427	public	687A382A092CAB6D346F363E37E060AF	59AB2F6B42AFAFA55180F778B7137954	M	29	n	No	HP	#N/A	Plaque	not applicable	29	#N/A	Healthy	#N/A	SRR3503191	Observed	48	#N/A
SAMN04999716	SRR3503195	2016-05-18 15:14:48	2016-05-13 15:13:55	45006	11361967	0	252	5	https://sra-downloadb.st-va.ncbi.nlm.nih.gov/sos1/sra-pub-run-8/SRR3503195/SRR3503195.1	SRX1760797	HS_S55SB	AMPLICON	PCR	METAGENOMIC	SINGLE	0	0	ILLUMINA	Illumina MiSeq	SRP075100	PRJNA321534	321534	SRS1436591	simple	447426	human oral metagenome	HS_S55SB	no	UNIVERISTY OF OKLAHOMA	SRA425427	public	38EF6EBE97582F9F514DE5B0D627B6CB	0312EE589B5EDF2CAC2BE041D282864F	M	29	n	No	HS	#N/A	Saliva	not applicable	29	#N/A	Healthy	#N/A	SRR3503195	Observed	44	#N/A
SAMN04999722	SRR3503224	2016-05-18 15:14:51	2016-05-13 15:14:01	33350	8427586	0	252	3	https://sra-downloadb.st-va.ncbi.nlm.nih.gov/sos1/sra-pub-run-8/SRR3503224/SRR3503224.1	SRX1760803	HP_P57_14MP	AMPLICON	PCR	METAGENOMIC	SINGLE	0	0	ILLUMINA	Illumina MiSeq	SRP075100	PRJNA321534	321534	SRS1436597	simple	447426	human oral metagenome	HP_P57_14MP	no	UNIVERISTY OF OKLAHOMA	SRA425427	public	8B4DCA59E5DB3C1ECC568D8C21190F8C	157B299BD34AB2769FBA11699D74A3BF	M	26	n	No	HP	#N/A	Plaque	not applicable	26	#N/A	Healthy	#N/A	SRR3503224	Observed	51	#N/A
SAMN04999607	SRR3503226	2016-05-18 15:16:36	2016-05-13 15:14:11	32475	8204992	0	252	4	https://sra-downloadb.st-va.ncbi.nlm.nih.gov/sos1/sra-pub-run-8/SRR3503226/SRR3503226.1	SRX1760805	HP_P13_3MP	AMPLICON	PCR	METAGENOMIC	SINGLE	0	0	ILLUMINA	Illumina MiSeq	SRP075100	PRJNA321534	321534	SRS1436599	simple	447426	human oral metagenome	HP_P13_3MP	no	UNIVERISTY OF OKLAHOMA	SRA425427	public	DF661034ED1B38ACF0A148B1D1BE827C	D117A1EAC71997061B1063306E82D795	M	40	n	Yes	HP	#N/A	Plaque	not applicable	40	#N/A	Healthy	#N/A	SRR3503226	Observed	71	#N/A
SAMN04999725	SRR3503228	2016-05-18 15:16:37	2016-05-13 15:14:11	39731	10030678	0	252	4	https://sra-downloadb.st-va.ncbi.nlm.nih.gov/sos1/sra-pub-run-8/SRR3503228/SRR3503228.1	SRX1760807	HP_P58_14MP	AMPLICON	PCR	METAGENOMIC	SINGLE	0	0	ILLUMINA	Illumina MiSeq	SRP075100	PRJNA321534	321534	SRS1436600	simple	447426	human oral metagenome	HP_P58_14MP	no	UNIVERISTY OF OKLAHOMA	SRA425427	public	9E6425ED6A82788630E21B3E126B303E	07A1F9273CCB7CA2EBDE64E87DCCC743	M	24	n	No	HP	#N/A	Plaque	not applicable	24	#N/A	Healthy	#N/A	SRR3503228	Observed	54	#N/A
SAMN04999608	SRR3503237	2016-05-18 15:16:41	2016-05-13 15:15:16	48393	12217654	0	252	5	https://sra-downloadb.st-va.ncbi.nlm.nih.gov/sos1/sra-pub-run-8/SRR3503237/SRR3503237.1	SRX1760817	HS_S13SB	AMPLICON	PCR	METAGENOMIC	SINGLE	0	0	ILLUMINA	Illumina MiSeq	SRP075100	PRJNA321534	321534	SRS1436611	simple	447426	human oral metagenome	HS_S13SB	no	UNIVERISTY OF OKLAHOMA	SRA425427	public	7EC67EC1E0B574105241250D2212B71A	0D6622DA3AE719CEF133BE9FBB5D5E4B	M	40	n	Yes	HS	#N/A	Saliva	not applicable	40	#N/A	Healthy	#N/A	SRR3503237	Observed	51	#N/A
SAMN04999742	SRR3503246	2016-05-18 15:16:43	2016-05-13 15:15:44	47886	12109036	0	252	5	https://sra-downloadb.st-va.ncbi.nlm.nih.gov/sos1/sra-pub-run-8/SRR3503246/SRR3503246.1	SRX1760826	HP_P65_14MP	AMPLICON	PCR	METAGENOMIC	SINGLE	0	0	ILLUMINA	Illumina MiSeq	SRP075100	PRJNA321534	321534	SRS1436620	simple	447426	human oral metagenome	HP_P65_14MP	no	UNIVERISTY OF OKLAHOMA	SRA425427	public	AE894E5A76E06E7F6704101051844D0E	95B313E6AEB5C045801C8572B0105A91	M	25	n	No	HP	#N/A	Plaque	not applicable	25	#N/A	Healthy	#N/A	SRR3503246	Observed	51	#N/A
SAMN04999743	SRR3503247	2016-05-18 15:16:43	2016-05-13 15:15:38	65924	16658929	0	252	7	https://sra-downloadb.st-va.ncbi.nlm.nih.gov/sos1/sra-pub-run-8/SRR3503247/SRR3503247.1	SRX1760827	HP_P65_3MP	AMPLICON	PCR	METAGENOMIC	SINGLE	0	0	ILLUMINA	Illumina MiSeq	SRP075100	PRJNA321534	321534	SRS1436621	simple	447426	human oral metagenome	HP_P65_3MP	no	UNIVERISTY OF OKLAHOMA	SRA425427	public	6B69E7761D60A73AE497F3B2F439816F	0C92B5222B1DA2DF914C1AF783D4BE2E	M	25	n	No	HP	#N/A	Plaque	not applicable	25	#N/A	Healthy	#N/A	SRR3503247	Observed	61	#N/A
SAMN04999744	SRR3503249	2016-05-18 15:16:44	2016-05-13 15:15:40	46366	11716827	0	252	5	https://sra-downloadb.st-va.ncbi.nlm.nih.gov/sos1/sra-pub-run-8/SRR3503249/SRR3503249.1	SRX1760829	HS_S65SB	AMPLICON	PCR	METAGENOMIC	SINGLE	0	0	ILLUMINA	Illumina MiSeq	SRP075100	PRJNA321534	321534	SRS1436623	simple	447426	human oral metagenome	HS_S65SB	no	UNIVERISTY OF OKLAHOMA	SRA425427	public	84FFB01A079B4ED906C5966535726CCE	A7B632E807D463B4EB8CDA720FF34BF8	M	25	n	No	HS	#N/A	Saliva	not applicable	25	#N/A	Healthy	#N/A	SRR3503249	Observed	51	#N/A
SAMN04999745	SRR3503250	2016-05-18 15:16:44	2016-05-13 15:15:39	59024	14907261	0	252	6	https://sra-downloadb.st-va.ncbi.nlm.nih.gov/sos1/sra-pub-run-8/SRR3503250/SRR3503250.1	SRX1760830	HP_P66_14MP	AMPLICON	PCR	METAGENOMIC	SINGLE	0	0	ILLUMINA	Illumina MiSeq	SRP075100	PRJNA321534	321534	SRS1436624	simple	447426	human oral metagenome	HP_P66_14MP	no	UNIVERISTY OF OKLAHOMA	SRA425427	public	558153766E1DF8FE4399A78282622975	106E654957F2FDD896170E2B0C808884	M	55	n	No	HP	#N/A	Plaque	not applicable	55	#N/A	Healthy	#N/A	SRR3503250	Observed	66	#N/A
SAMN04999746	SRR3503251	2016-05-18 15:16:44	2016-05-13 15:15:40	43131	10901331	0	252	4	https://sra-downloadb.st-va.ncbi.nlm.nih.gov/sos1/sra-pub-run-8/SRR3503251/SRR3503251.1	SRX1760831	HP_P66_3MP	AMPLICON	PCR	METAGENOMIC	SINGLE	0	0	ILLUMINA	Illumina MiSeq	SRP075100	PRJNA321534	321534	SRS1436625	simple	447426	human oral metagenome	HP_P66_3MP	no	UNIVERISTY OF OKLAHOMA	SRA425427	public	552DA9D2FAACDB86F70F16768417571E	752EC3107703AF452FAB5AB5B0577729	M	55	n	No	HP	#N/A	Plaque	not applicable	55	#N/A	Healthy	#N/A	SRR3503251	Observed	51	#N/A
SAMN04999747	SRR3503252	2016-05-18 15:16:48	2016-05-13 15:15:39	48531	12264692	0	252	5	https://sra-downloadb.st-va.ncbi.nlm.nih.gov/sos1/sra-pub-run-8/SRR3503252/SRR3503252.1	SRX1760832	HS_S66SB	AMPLICON	PCR	METAGENOMIC	SINGLE	0	0	ILLUMINA	Illumina MiSeq	SRP075100	PRJNA321534	321534	SRS1436626	simple	447426	human oral metagenome	HS_S66SB	no	UNIVERISTY OF OKLAHOMA	SRA425427	public	009540E79C0D9256AA2FEFBF0C69A391	BEB4A52BDB553ACBD28437DB41837DB9	M	55	n	No	HS	#N/A	Saliva	not applicable	55	#N/A	Healthy	#N/A	SRR3503252	Observed	51	#N/A
SAMN04999762	SRR3503268	2016-05-18 15:16:48	2016-05-13 15:15:57	41226	10426876	0	252	5	https://sra-downloadb.st-va.ncbi.nlm.nih.gov/sos1/sra-pub-run-8/SRR3503268/SRR3503268.1	SRX1760848	HP_P72_14MP	AMPLICON	PCR	METAGENOMIC	SINGLE	0	0	ILLUMINA	Illumina MiSeq	SRP075100	PRJNA321534	321534	SRS1436642	simple	447426	human oral metagenome	HP_P72_14MP	no	UNIVERISTY OF OKLAHOMA	SRA425427	public	F823E4F6850A908D7372D4C2E5880BE7	A7FBE2C8A116CC19F385C1D80C61B2EE	F	28	n	No	HP	#N/A	Plaque	not applicable	28	#N/A	Healthy	#N/A	SRR3503268	Observed	57	#N/A
SAMN04999763	SRR3503269	2016-05-18 15:17:26	2016-05-13 15:16:51	49975	12653039	0	253	6	https://sra-downloadb.st-va.ncbi.nlm.nih.gov/sos1/sra-pub-run-8/SRR3503269/SRR3503269.1	SRX1760849	HP_P72_3MP	AMPLICON	PCR	METAGENOMIC	SINGLE	0	0	ILLUMINA	Illumina MiSeq	SRP075100	PRJNA321534	321534	SRS1436643	simple	447426	human oral metagenome	HP_P72_3MP	no	UNIVERISTY OF OKLAHOMA	SRA425427	public	33CF980B6CFE07FC0077A2094130D8BB	142FAEA39F41694721E8B92E707403E1	F	28	n	No	HP	#N/A	Plaque	not applicable	28	#N/A	Healthy	#N/A	SRR3503269	Observed	49	#N/A
SAMN04999764	SRR3503271	2016-05-18 15:19:20	2016-05-13 15:17:08	40887	10328443	0	252	4	https://sra-downloadb.st-va.ncbi.nlm.nih.gov/sos1/sra-pub-run-8/SRR3503271/SRR3503271.1	SRX1760851	HS_S72SB	AMPLICON	PCR	METAGENOMIC	SINGLE	0	0	ILLUMINA	Illumina MiSeq	SRP075100	PRJNA321534	321534	SRS1436645	simple	447426	human oral metagenome	HS_S72SB	no	UNIVERISTY OF OKLAHOMA	SRA425427	public	DEFBB08DBBE8CB5EFCA01011756D1B4F	728766243B5FE94586F55FF4B8E00FA5	F	28	n	No	HS	#N/A	Saliva	not applicable	28	#N/A	Healthy	#N/A	SRR3503271	Observed	59	#N/A
SAMN04999765	SRR3503272	2016-05-18 15:19:22	2016-05-13 15:17:09	49840	12585171	0	252	5	https://sra-downloadb.st-va.ncbi.nlm.nih.gov/sos1/sra-pub-run-8/SRR3503272/SRR3503272.1	SRX1760852	HP_P73_14MP	AMPLICON	PCR	METAGENOMIC	SINGLE	0	0	ILLUMINA	Illumina MiSeq	SRP075100	PRJNA321534	321534	SRS1436647	simple	447426	human oral metagenome	HP_P73_14MP	no	UNIVERISTY OF OKLAHOMA	SRA425427	public	AD9784B5C88C684D1A1086C2969E4E35	814FF1414000AD7D304BAC7FE8376FC6	M	23	n	Yes	HP	#N/A	Plaque	not applicable	23	#N/A	Healthy	#N/A	SRR3503272	Observed	63	#N/A
SAMN04999766	SRR3503273	2016-05-18 15:19:24	2016-05-13 15:17:08	32114	8116671	0	252	3	https://sra-downloadb.st-va.ncbi.nlm.nih.gov/sos1/sra-pub-run-8/SRR3503273/SRR3503273.1	SRX1760853	HP_P73_3MP	AMPLICON	PCR	METAGENOMIC	SINGLE	0	0	ILLUMINA	Illumina MiSeq	SRP075100	PRJNA321534	321534	SRS1436646	simple	447426	human oral metagenome	HP_P73_3MP	no	UNIVERISTY OF OKLAHOMA	SRA425427	public	3D58F210267D29712B79B13D3E18C33C	D6228CAE3FB90F9591B017D7F7FD58E0	M	23	n	Yes	HP	#N/A	Plaque	not applicable	23	#N/A	Healthy	#N/A	SRR3503273	Observed	57	#N/A
SAMN04999776	SRR3503284	2016-05-18 15:19:45	2016-05-13 15:17:25	41755	10552882	0	252	4	https://sra-downloadb.st-va.ncbi.nlm.nih.gov/sos1/sra-pub-run-8/SRR3503284/SRR3503284.1	SRX1760864	HP_P76_14MP	AMPLICON	PCR	METAGENOMIC	SINGLE	0	0	ILLUMINA	Illumina MiSeq	SRP075100	PRJNA321534	321534	SRS1436658	simple	447426	human oral metagenome	HP_P76_14MP	no	UNIVERISTY OF OKLAHOMA	SRA425427	public	2EA9276DB1B51470E41008733665AEB8	4BDE8D0E1ACCADAA544538FA82F574DF	F	24	n	No	HP	#N/A	Plaque	not applicable	24	#N/A	Healthy	#N/A	SRR3503284	Observed	51	#N/A
SAMN04999777	SRR3503285	2016-05-18 15:19:36	2016-05-13 15:17:41	51283	12962793	0	252	5	https://sra-downloadb.st-va.ncbi.nlm.nih.gov/sos1/sra-pub-run-8/SRR3503285/SRR3503285.1	SRX1760865	HP_P76_3MP	AMPLICON	PCR	METAGENOMIC	SINGLE	0	0	ILLUMINA	Illumina MiSeq	SRP075100	PRJNA321534	321534	SRS1436659	simple	447426	human oral metagenome	HP_P76_3MP	no	UNIVERISTY OF OKLAHOMA	SRA425427	public	1E740C8A1A47C1877CE2260FE06A48CC	D7EBE9DC026967086BE018E573CEEE8C	F	24	n	No	HP	#N/A	Plaque	not applicable	24	#N/A	Healthy	#N/A	SRR3503285	Observed	71	#N/A
SAMN04999778	SRR3503286	2016-05-18 15:19:37	2016-05-13 15:17:31	50338	12722791	0	252	5	https://sra-downloadb.st-va.ncbi.nlm.nih.gov/sos1/sra-pub-run-8/SRR3503286/SRR3503286.1	SRX1760866	HS_S76SB	AMPLICON	PCR	METAGENOMIC	SINGLE	0	0	ILLUMINA	Illumina MiSeq	SRP075100	PRJNA321534	321534	SRS1436660	simple	447426	human oral metagenome	HS_S76SB	no	UNIVERISTY OF OKLAHOMA	SRA425427	public	4BB31995E164F7EA2D0B7212FF2C71DF	1ED2126CA2B61B15A44AAA0477359A94	F	24	n	No	HS	#N/A	Saliva	not applicable	24	#N/A	Healthy	#N/A	SRR3503286	Observed	53	#N/A
SAMN04999779	SRR3503287	2016-05-18 15:19:36	2016-05-13 15:17:41	41157	10401962	0	252	4	https://sra-downloadb.st-va.ncbi.nlm.nih.gov/sos1/sra-pub-run-8/SRR3503287/SRR3503287.1	SRX1760867	HP_P77_14MP	AMPLICON	PCR	METAGENOMIC	SINGLE	0	0	ILLUMINA	Illumina MiSeq	SRP075100	PRJNA321534	321534	SRS1436661	simple	447426	human oral metagenome	HP_P77_14MP	no	UNIVERISTY OF OKLAHOMA	SRA425427	public	3010EE7A7B6D7DB8AE52785EE335C3CF	AE2C229A738CC11A6F3FCD079C46185C	F	30	n	No	HP	#N/A	Plaque	not applicable	30	#N/A	Healthy	#N/A	SRR3503287	Observed	80	#N/A
SAMN04999780	SRR3503288	2016-05-18 15:19:36	2016-05-13 15:17:42	27201	6880246	0	252	3	https://sra-downloadb.st-va.ncbi.nlm.nih.gov/sos1/sra-pub-run-8/SRR3503288/SRR3503288.1	SRX1760868	HP_P77_3MP	AMPLICON	PCR	METAGENOMIC	SINGLE	0	0	ILLUMINA	Illumina MiSeq	SRP075100	PRJNA321534	321534	SRS1436662	simple	447426	human oral metagenome	HP_P77_3MP	no	UNIVERISTY OF OKLAHOMA	SRA425427	public	9B664919D3AEF8F83AFD784F7707CB88	A5E3C3E69591F7E9828065E25052C9A6	F	30	n	No	HP	#N/A	Plaque	not applicable	30	#N/A	Healthy	#N/A	SRR3503288	Observed	52	#N/A
SAMN04999781	SRR3503289	2016-05-18 15:19:36	2016-05-13 15:17:44	39925	10088170	0	252	4	https://sra-downloadb.st-va.ncbi.nlm.nih.gov/sos1/sra-pub-run-8/SRR3503289/SRR3503289.1	SRX1760869	HS_S77SB	AMPLICON	PCR	METAGENOMIC	SINGLE	0	0	ILLUMINA	Illumina MiSeq	SRP075100	PRJNA321534	321534	SRS1436663	simple	447426	human oral metagenome	HS_S77SB	no	UNIVERISTY OF OKLAHOMA	SRA425427	public	DFF2FDAEA58866E054C42675A21CA135	AE70808B3B44DEFA61C4A78DC6AADA37	F	30	n	No	HS	#N/A	Saliva	not applicable	30	#N/A	Healthy	#N/A	SRR3503289	Observed	37	#N/A
SAMN04999600	SRR3503385	2016-05-18 15:28:07	2016-05-13 15:26:08	38793	9791714	0	252	4	https://sra-downloadb.st-va.ncbi.nlm.nih.gov/sos1/sra-pub-run-8/SRR3503385/SRR3503385.1	SRX1760974	HP_P11_14MP	AMPLICON	PCR	METAGENOMIC	SINGLE	0	0	ILLUMINA	Illumina MiSeq	SRP075100	PRJNA321534	321534	SRS1436763	simple	447426	human oral metagenome	HP_P11_14MP	no	UNIVERISTY OF OKLAHOMA	SRA425427	public	B0246FDF6C17498D9ED9BF0140022545	F8F36A401227E52D8583912B742C5F65	M	38	n	No	HP	#N/A	Plaque	not applicable	38	#N/A	Healthy	#N/A	SRR3503385	Observed	62	#N/A
SAMN04999601	SRR3503396	2016-05-18 15:28:23	2016-05-13 15:26:42	24516	6191382	0	252	2	https://sra-downloadb.st-va.ncbi.nlm.nih.gov/sos1/sra-pub-run-8/SRR3503396/SRR3503396.1	SRX1760986	HP_P11_3MP	AMPLICON	PCR	METAGENOMIC	SINGLE	0	0	ILLUMINA	Illumina MiSeq	SRP075100	PRJNA321534	321534	SRS1436776	simple	447426	human oral metagenome	HP_P11_3MP	no	UNIVERISTY OF OKLAHOMA	SRA425427	public	923B58791D4E5DEE1064C0575FBE694B	568A12CA1CCB04C0F40F853D03A550EC	M	38	n	No	HP	#N/A	Plaque	not applicable	38	#N/A	Healthy	#N/A	SRR3503396	Observed	64	#N/A
SAMN04999602	SRR3503407	2016-05-18 15:30:32	2016-05-13 15:28:40	40432	10215171	0	252	4	https://sra-downloadb.st-va.ncbi.nlm.nih.gov/sos1/sra-pub-run-8/SRR3503407/SRR3503407.1	SRX1760998	HS_S11SB	AMPLICON	PCR	METAGENOMIC	SINGLE	0	0	ILLUMINA	Illumina MiSeq	SRP075100	PRJNA321534	321534	SRS1436786	simple	447426	human oral metagenome	HS_S11SB	no	UNIVERISTY OF OKLAHOMA	SRA425427	public	1061A490EB71043C8A81C6B770DC1785	5F40AF6FB8DC3842B2E3CE30E158E161	M	38	n	No	HS	#N/A	Saliva	not applicable	38	#N/A	Healthy	#N/A	SRR3503407	Observed	53	#N/A
SAMN04999678	SRR3503412	2016-05-18 15:30:35	2016-05-13 15:28:53	45069	11392842	0	252	5	https://sra-downloadb.st-va.ncbi.nlm.nih.gov/sos1/sra-pub-run-8/SRR3503412/SRR3503412.1	SRX1761003	HP_P38_14MP	AMPLICON	PCR	METAGENOMIC	SINGLE	0	0	ILLUMINA	Illumina MiSeq	SRP075100	PRJNA321534	321534	SRS1436791	simple	447426	human oral metagenome	HP_P38_14MP	no	UNIVERISTY OF OKLAHOMA	SRA425427	public	5F652AECC4C913370833D616496187A7	CB77CA4417619F26B5E1941602143178	M	21	n	No	HP	#N/A	Plaque	not applicable	21	#N/A	Healthy	#N/A	SRR3503412	Observed	72	#N/A
SAMN04999679	SRR3503413	2016-05-18 15:30:33	2016-05-13 15:28:56	50017	12637421	0	252	5	https://sra-downloadb.st-va.ncbi.nlm.nih.gov/sos1/sra-pub-run-8/SRR3503413/SRR3503413.1	SRX1761004	HP_P38_3MP	AMPLICON	PCR	METAGENOMIC	SINGLE	0	0	ILLUMINA	Illumina MiSeq	SRP075100	PRJNA321534	321534	SRS1436793	simple	447426	human oral metagenome	HP_P38_3MP	no	UNIVERISTY OF OKLAHOMA	SRA425427	public	55B79E31B74D50BBE47FBE2F945671D7	76FBBBAC8200EC54D5328DC56D10C8FC	M	21	n	No	HP	#N/A	Plaque	not applicable	21	#N/A	Healthy	#N/A	SRR3503413	Observed	71	#N/A
SAMN04999680	SRR3503414	2016-05-18 15:30:33	2016-05-13 15:28:55	45847	11582817	0	252	5	https://sra-downloadb.st-va.ncbi.nlm.nih.gov/sos1/sra-pub-run-8/SRR3503414/SRR3503414.1	SRX1761005	HS_S38SB	AMPLICON	PCR	METAGENOMIC	SINGLE	0	0	ILLUMINA	Illumina MiSeq	SRP075100	PRJNA321534	321534	SRS1436792	simple	447426	human oral metagenome	HS_S38SB	no	UNIVERISTY OF OKLAHOMA	SRA425427	public	B13AA9304533F169FC72EF9E40BE0E13	E446E0B01A0E7A1DD4E792187D59199E	M	21	n	No	HS	#N/A	Saliva	not applicable	21	#N/A	Healthy	#N/A	SRR3503414	Observed	49	#N/A
SAMN04999681	SRR3503415	2016-05-18 15:30:33	2016-05-13 15:28:57	32998	8344471	0	252	4	https://sra-downloadb.st-va.ncbi.nlm.nih.gov/sos1/sra-pub-run-8/SRR3503415/SRR3503415.1	SRX1761006	HP_P39_14MP	AMPLICON	PCR	METAGENOMIC	SINGLE	0	0	ILLUMINA	Illumina MiSeq	SRP075100	PRJNA321534	321534	SRS1436794	simple	447426	human oral metagenome	HP_P39_14MP	no	UNIVERISTY OF OKLAHOMA	SRA425427	public	9AE42758EC6EFAC1E084A8B51B06F463	7DD42705266F94ABE2DB7A7EFAAE2B4B	M	19	n	No	HP	#N/A	Plaque	not applicable	19	#N/A	Healthy	#N/A	SRR3503415	Observed	64	#N/A
SAMN04999682	SRR3503416	2016-05-18 15:30:34	2016-05-13 15:28:57	51742	13069791	0	252	6	https://sra-downloadb.st-va.ncbi.nlm.nih.gov/sos1/sra-pub-run-8/SRR3503416/SRR3503416.1	SRX1761007	HP_P39_3MP	AMPLICON	PCR	METAGENOMIC	SINGLE	0	0	ILLUMINA	Illumina MiSeq	SRP075100	PRJNA321534	321534	SRS1436795	simple	447426	human oral metagenome	HP_P39_3MP	no	UNIVERISTY OF OKLAHOMA	SRA425427	public	99D42348F2031B4F78D0D14BD1C1CD49	0D02096DBE35184B827F352D3BD9D8CD	M	19	n	No	HP	#N/A	Plaque	not applicable	19	#N/A	Healthy	#N/A	SRR3503416	Observed	57	#N/A
SAMN04999683	SRR3503417	2016-05-18 15:30:35	2016-05-13 15:28:59	45834	11578466	0	252	5	https://sra-downloadb.st-va.ncbi.nlm.nih.gov/sos1/sra-pub-run-8/SRR3503417/SRR3503417.1	SRX1761008	HS_S39SB	AMPLICON	PCR	METAGENOMIC	SINGLE	0	0	ILLUMINA	Illumina MiSeq	SRP075100	PRJNA321534	321534	SRS1436796	simple	447426	human oral metagenome	HS_S39SB	no	UNIVERISTY OF OKLAHOMA	SRA425427	public	762617C77420EB2F5FC81BABA3D097F6	1334210DC47D2B1A4AAB95C9C479C85A	M	19	n	No	HS	#N/A	Saliva	not applicable	19	#N/A	Healthy	#N/A	SRR3503417	Observed	49	#N/A
SAMN04999603	SRR3503418	2016-05-18 15:30:35	2016-05-13 15:29:00	37748	9538298	0	252	4	https://sra-downloadb.st-va.ncbi.nlm.nih.gov/sos1/sra-pub-run-8/SRR3503418/SRR3503418.1	SRX1761009	HP_P12_14MP	AMPLICON	PCR	METAGENOMIC	SINGLE	0	0	ILLUMINA	Illumina MiSeq	SRP075100	PRJNA321534	321534	SRS1436797	simple	447426	human oral metagenome	HP_P12_14MP	no	UNIVERISTY OF OKLAHOMA	SRA425427	public	3376F8C30D5154869CAF9EE3C9917E43	9DEC6479BE1F1D1769134FCAA1E1C89E	F	58	n	Yes	HP	#N/A	Plaque	not applicable	58	#N/A	Healthy	#N/A	SRR3503418	Observed	54	#N/A
SAMN04999689	SRR3503424	2016-05-18 15:30:39	2016-05-13 15:29:45	57137	14449026	0	252	6	https://sra-downloadb.st-va.ncbi.nlm.nih.gov/sos1/sra-pub-run-8/SRR3503424/SRR3503424.1	SRX1761015	HP_P47_14MP	AMPLICON	PCR	METAGENOMIC	SINGLE	0	0	ILLUMINA	Illumina MiSeq	SRP075100	PRJNA321534	321534	SRS1436803	simple	447426	human oral metagenome	HP_P47_14MP	no	UNIVERISTY OF OKLAHOMA	SRA425427	public	6648352B8E7F367047DDC090A44D8D23	6F5EF925EA5C6DD7C0CED2D3F82283E5	F	31	n	No	HP	#N/A	Plaque	not applicable	31	#N/A	Healthy	#N/A	SRR3503424	Observed	56	#N/A
SAMN22446116	SRR16547572	2021-10-23 11:42:56	2021-10-23 11:21:17	311201	187343002	311201	602	113	https://sra-download.ncbi.nlm.nih.gov/traces/sra35/SRR/016159/SRR16547572	SRX12749924	24181-95_S32_Healthy	AMPLICON	PCR	METAGENOMIC	PAIRED	0	0	ILLUMINA	Illumina MiSeq	SRP342806	PRJNA773202	773202	SRS10697805	simple	447426	human oral metagenome	24181R2S32OSRG95	no	UNIVERSIDADE DE SANTIAGO DE COMPOSTELA	SRA1315933	public	153CE2D3BA59D76F86365CA806817157	CFA7671C8D250873D833905D6A60328F	M	39	Healthy	No	#N/A	Caucasian	Subgingival	Portugal: OPORTO	39	#N/A	Healthy	#N/A	SRR16547572	Observed	45	#N/A
SAMN22446115	SRR16547573	2021-10-23 11:42:56	2021-10-23 11:21:34	218038	131258876	218038	602	77	https://sra-download.ncbi.nlm.nih.gov/traces/sra1/SRR/016159/SRR16547573	SRX12749923	24181-94_S31_Healthy	AMPLICON	PCR	METAGENOMIC	PAIRED	0	0	ILLUMINA	Illumina MiSeq	SRP342806	PRJNA773202	773202	SRS10697804	simple	447426	human oral metagenome	24181R2S31OSRG94	no	UNIVERSIDADE DE SANTIAGO DE COMPOSTELA	SRA1315933	public	D08FD519B01121843B0987777EC9D9E4	FEB69B4AD99F4CCC4C59BBC12CF05AA6	M	42	Healthy	No	#N/A	Caucasian	Subgingival	Portugal: OPORTO	42	#N/A	Healthy	#N/A	SRR16547573	Observed	29	#N/A
SAMN22446114	SRR16547574	2021-10-23 11:26:58	2021-10-23 11:21:41	293619	176758638	293619	602	103	https://sra-download.ncbi.nlm.nih.gov/traces/sra78/SRR/016159/SRR16547574	SRX12749922	24181-93_S30_Healthy	AMPLICON	PCR	METAGENOMIC	PAIRED	0	0	ILLUMINA	Illumina MiSeq	SRP342806	PRJNA773202	773202	SRS10697803	simple	447426	human oral metagenome	24181R2S30OSRG93	no	UNIVERSIDADE DE SANTIAGO DE COMPOSTELA	SRA1315933	public	B9C5C6F1CFA47F315C93167FFA1BA460	E38F08F9A2104262181EAE4EF219FFFB	M	35	Healthy	No	#N/A	Caucasian	Subgingival	Portugal: OPORTO	35	#N/A	Healthy	#N/A	SRR16547574	Observed	50	#N/A
SAMN22446113	SRR16547575	2021-10-23 11:26:58	2021-10-23 11:21:44	280839	169065078	280839	602	98	https://sra-download.ncbi.nlm.nih.gov/traces/sra70/SRR/016159/SRR16547575	SRX12749921	24181-92_S29_Healthy	AMPLICON	PCR	METAGENOMIC	PAIRED	0	0	ILLUMINA	Illumina MiSeq	SRP342806	PRJNA773202	773202	SRS10697802	simple	447426	human oral metagenome	24181R2S29OSRG92	no	UNIVERSIDADE DE SANTIAGO DE COMPOSTELA	SRA1315933	public	CD66F8D4FC90AAC5C66F0B9685D17208	5404C8AC9BCAD3B4FF9C4002C14873C5	F	39	Healthy	No	#N/A	Caucasian	Subgingival	Portugal: OPORTO	39	#N/A	Healthy	#N/A	SRR16547575	Observed	39	#N/A
SAMN22446112	SRR16547576	2021-10-23 11:26:58	2021-10-23 11:21:48	300302	180781804	300302	602	105	https://sra-download.ncbi.nlm.nih.gov/traces/sra20/SRR/016159/SRR16547576	SRX12749920	24181-91_S28_Healthy	AMPLICON	PCR	METAGENOMIC	PAIRED	0	0	ILLUMINA	Illumina MiSeq	SRP342806	PRJNA773202	773202	SRS10697801	simple	447426	human oral metagenome	24181R2S28OSRG91	no	UNIVERSIDADE DE SANTIAGO DE COMPOSTELA	SRA1315933	public	54A2BCF28C2F0850207D276CBA757230	7542BEDD74428D8DB45C0C0AA9CB53C1	F	38	Healthy	Yes	#N/A	Caucasian	Subgingival	Portugal: OPORTO	38	#N/A	Healthy	#N/A	SRR16547576	Observed	47	#N/A
SAMN22446111	SRR16547578	2021-10-23 11:26:58	2021-10-23 11:21:55	293587	176739374	293587	602	102	https://sra-download.ncbi.nlm.nih.gov/traces/sra67/SRR/016159/SRR16547578	SRX12749918	24181-90_S27_Healthy	AMPLICON	PCR	METAGENOMIC	PAIRED	0	0	ILLUMINA	Illumina MiSeq	SRP342806	PRJNA773202	773202	SRS10697799	simple	447426	human oral metagenome	24181R2S27OSRG90	no	UNIVERSIDADE DE SANTIAGO DE COMPOSTELA	SRA1315933	public	B0B567E18F0F2A03368942D4E25EC84C	CB9F8711242A77676CCC0E870A4E10DC	M	36	Healthy	No	#N/A	Caucasian	Subgingival	Portugal: OPORTO	36	#N/A	Healthy	#N/A	SRR16547578	Observed	42	#N/A
SAMN22446110	SRR16547579	2021-10-23 11:26:58	2021-10-23 11:21:54	233316	140456232	233316	602	81	https://sra-download.ncbi.nlm.nih.gov/traces/sra66/SRR/016159/SRR16547579	SRX12749917	24181-89_S26_Healthy	AMPLICON	PCR	METAGENOMIC	PAIRED	0	0	ILLUMINA	Illumina MiSeq	SRP342806	PRJNA773202	773202	SRS10697798	simple	447426	human oral metagenome	24181R2S26OSRG89	no	UNIVERSIDADE DE SANTIAGO DE COMPOSTELA	SRA1315933	public	8EF69A7253A5437270BEF33E641EE3FB	2E356CC428A4E7772E826EC3BEA49A55	M	44	Healthy	No	#N/A	Caucasian	Subgingival	Portugal: OPORTO	44	#N/A	Healthy	#N/A	SRR16547579	Observed	50	#N/A
SAMN22446108	SRR16547581	2021-10-23 11:26:58	2021-10-23 11:21:55	329553	198390906	329553	602	118	https://sra-download.ncbi.nlm.nih.gov/traces/sra63/SRR/016159/SRR16547581	SRX12749915	24181-87_S24_Healthy	AMPLICON	PCR	METAGENOMIC	PAIRED	0	0	ILLUMINA	Illumina MiSeq	SRP342806	PRJNA773202	773202	SRS10697796	simple	447426	human oral metagenome	24181R2S24OSRG87	no	UNIVERSIDADE DE SANTIAGO DE COMPOSTELA	SRA1315933	public	3E1A80A469719CB04A1AD455FD335D86	C8C6F18DB5448BBF88BF9BCABF6E029A	M	57	Healthy	No	#N/A	Caucasian	Subgingival	Portugal: OPORTO	57	#N/A	Healthy	#N/A	SRR16547581	Observed	42	#N/A
SAMN22446106	SRR16547583	2021-10-23 11:42:56	2021-10-23 11:21:59	265019	159541438	265019	602	94	https://sra-download.ncbi.nlm.nih.gov/traces/sra35/SRR/016159/SRR16547583	SRX12749913	24181-85_S22_Healthy	AMPLICON	PCR	METAGENOMIC	PAIRED	0	0	ILLUMINA	Illumina MiSeq	SRP342806	PRJNA773202	773202	SRS10697794	simple	447426	human oral metagenome	24181R2S22OSRG85	no	UNIVERSIDADE DE SANTIAGO DE COMPOSTELA	SRA1315933	public	319932204DFB70018BF45CCA3682D6CA	57EB6C22C201E39F12660A6DF90ADEA0	M	39	Healthy	No	#N/A	Caucasian	Subgingival	Portugal: OPORTO	39	#N/A	Healthy	#N/A	SRR16547583	Observed	39	#N/A
SAMN22446105	SRR16547584	2021-10-23 11:26:58	2021-10-23 11:21:44	241764	145541928	241764	602	86	https://sra-download.ncbi.nlm.nih.gov/traces/sra70/SRR/016159/SRR16547584	SRX12749912	24181-83_S20_Healthy	AMPLICON	PCR	METAGENOMIC	PAIRED	0	0	ILLUMINA	Illumina MiSeq	SRP342806	PRJNA773202	773202	SRS10697793	simple	447426	human oral metagenome	24181R2S20OSRG83	no	UNIVERSIDADE DE SANTIAGO DE COMPOSTELA	SRA1315933	public	CABD4FCDF7C7F9F2AE85F282A9598961	614F3D38B946503B82BDA3EC0C707071	F	54	Healthy	No	#N/A	Caucasian	Subgingival	Portugal: OPORTO	54	#N/A	Healthy	#N/A	SRR16547584	Observed	47	#N/A
SAMN22446104	SRR16547585	2021-10-23 11:42:56	2021-10-23 11:21:43	195249	117539898	195249	602	69	https://sra-download.ncbi.nlm.nih.gov/traces/sra8/SRR/016159/SRR16547585	SRX12749911	24181-82_S19_Healthy	AMPLICON	PCR	METAGENOMIC	PAIRED	0	0	ILLUMINA	Illumina MiSeq	SRP342806	PRJNA773202	773202	SRS10697792	simple	447426	human oral metagenome	24181R2S19OSRG82	no	UNIVERSIDADE DE SANTIAGO DE COMPOSTELA	SRA1315933	public	FEB879B92E1CB73FD6324EA35A098143	97E20892971258360868BAAF05812B75	F	38	Healthy	No	#N/A	Caucasian	Subgingival	Portugal: OPORTO	38	#N/A	Healthy	#N/A	SRR16547585	Observed	27	#N/A
SAMN22446097	SRR16547593	2021-10-23 11:26:58	2021-10-23 11:21:58	200347	120608894	200347	602	71	https://sra-download.ncbi.nlm.nih.gov/traces/sra46/SRR/016159/SRR16547593	SRX12749903	24181-75_S12_Healthy	AMPLICON	PCR	METAGENOMIC	PAIRED	0	0	ILLUMINA	Illumina MiSeq	SRP342806	PRJNA773202	773202	SRS10697784	simple	447426	human oral metagenome	24181R2S12OSRG75	no	UNIVERSIDADE DE SANTIAGO DE COMPOSTELA	SRA1315933	public	F3E26D3DBD6C046D7FD30329F5D934FF	D5F70641A3BF710A1ACE7EBC17BE8661	M	50	Healthy	No	#N/A	Caucasian	Subgingival	Spain: SANTIAGO	50	#N/A	Healthy	#N/A	SRR16547593	Observed	36	#N/A
SAMN22446096	SRR16547594	2021-10-23 11:26:57	2021-10-23 11:21:49	206751	124464102	206751	602	73	https://sra-download.ncbi.nlm.nih.gov/traces/sra70/SRR/016159/SRR16547594	SRX12749902	24181-74_S11_Healthy	AMPLICON	PCR	METAGENOMIC	PAIRED	0	0	ILLUMINA	Illumina MiSeq	SRP342806	PRJNA773202	773202	SRS10697783	simple	447426	human oral metagenome	24181R2S11OSRG74	no	UNIVERSIDADE DE SANTIAGO DE COMPOSTELA	SRA1315933	public	310E1E505A8FE4AF1C2979401AD12671	C3276121B76D7F85AEBFB2B4AB2752B3	F	41	Healthy	Yes	#N/A	Caucasian	Subgingival	Spain: SANTIAGO	41	#N/A	Healthy	#N/A	SRR16547594	Observed	38	#N/A
SAMN22446066	SRR16547595	2021-10-23 11:26:57	2021-10-23 11:22:03	258159	155411718	258159	602	90	https://sra-download.ncbi.nlm.nih.gov/traces/sra43/SRR/016159/SRR16547595	SRX12749901	24180-47_S47_Healthy	AMPLICON	PCR	METAGENOMIC	PAIRED	0	0	ILLUMINA	Illumina MiSeq	SRP342806	PRJNA773202	773202	SRS10697782	simple	447426	human oral metagenome	24180R1S47OSRG47	no	UNIVERSIDADE DE SANTIAGO DE COMPOSTELA	SRA1315933	public	FE573BF44791CAF6438A0B52605B4939	B64595A2C192E882B757DC274BAF7707	M	31	Healthy	Yes	#N/A	Caucasian	Subgingival	Spain: SANTIAGO	31	#N/A	Healthy	#N/A	SRR16547595	Observed	38	#N/A
SAMN22446064	SRR16547597	2021-10-23 11:26:57	2021-10-23 11:22:00	261155	157215310	261155	602	93	https://sra-download.ncbi.nlm.nih.gov/traces/sra51/SRR/016159/SRR16547597	SRX12749899	24180-45_S45_Healthy	AMPLICON	PCR	METAGENOMIC	PAIRED	0	0	ILLUMINA	Illumina MiSeq	SRP342806	PRJNA773202	773202	SRS10697780	simple	447426	human oral metagenome	24180R1S45OSRG45	no	UNIVERSIDADE DE SANTIAGO DE COMPOSTELA	SRA1315933	public	9FF760F8E79F66F2427F7B0035DB4842	9ABF695405E5A9DAAFE8D4F95D3877F8	F	26	Healthy	No	#N/A	Caucasian	Subgingival	Spain: SANTIAGO	26	#N/A	Healthy	#N/A	SRR16547597	Observed	41	#N/A
SAMN22446060	SRR16547602	2021-10-23 11:26:57	2021-10-23 11:23:15	207948	125184696	207948	602	74	https://sra-download.ncbi.nlm.nih.gov/traces/sra43/SRR/016159/SRR16547602	SRX12749894	24180-41_S41_Healthy	AMPLICON	PCR	METAGENOMIC	PAIRED	0	0	ILLUMINA	Illumina MiSeq	SRP342806	PRJNA773202	773202	SRS10697775	simple	447426	human oral metagenome	24180R1S41OSRG41	no	UNIVERSIDADE DE SANTIAGO DE COMPOSTELA	SRA1315933	public	C49E92D15587E696AF06FDC215501ECB	BF2CBF4ABC6951183A087B221A71420F	M	44	Healthy	No	#N/A	Caucasian	Subgingival	Spain: SANTIAGO	44	#N/A	Healthy	#N/A	SRR16547602	Observed	21	#N/A
SAMN22446059	SRR16547603	2021-10-23 11:26:57	2021-10-23 11:24:05	299557	180333314	299557	602	109	https://sra-download.ncbi.nlm.nih.gov/traces/sra63/SRR/016159/SRR16547603	SRX12749893	24180-40_S40_Healthy	AMPLICON	PCR	METAGENOMIC	PAIRED	0	0	ILLUMINA	Illumina MiSeq	SRP342806	PRJNA773202	773202	SRS10697774	simple	447426	human oral metagenome	24180R1S40OSRG40	no	UNIVERSIDADE DE SANTIAGO DE COMPOSTELA	SRA1315933	public	06742122C4A050690F1CA0D32F8EAD5D	FA7823CA300EB278F86A73B300F91513	F	47	Healthy	No	#N/A	Caucasian	Subgingival	Spain: SANTIAGO	47	#N/A	Healthy	#N/A	SRR16547603	Observed	27	#N/A
SAMN22446057	SRR16547605	2021-10-23 11:26:57	2021-10-23 11:23:11	272256	163898112	272256	602	95	https://sra-download.ncbi.nlm.nih.gov/traces/sra42/SRR/016159/SRR16547605	SRX12749891	24180-38_S38_Healthy	AMPLICON	PCR	METAGENOMIC	PAIRED	0	0	ILLUMINA	Illumina MiSeq	SRP342806	PRJNA773202	773202	SRS10697772	simple	447426	human oral metagenome	24180R1S38OSRG38	no	UNIVERSIDADE DE SANTIAGO DE COMPOSTELA	SRA1315933	public	2923FD65B5E493EB5C5FF253E0D2FDDC	F4D304C234B8156B2BBBA62B635C2A98	F	43	Healthy	No	#N/A	Caucasian	Subgingival	Spain: SANTIAGO	43	#N/A	Healthy	#N/A	SRR16547605	Observed	33	#N/A
SAMN22446055	SRR16547607	2021-10-23 11:26:57	2021-10-23 11:23:16	274460	165224920	274460	602	95	https://sra-download.ncbi.nlm.nih.gov/traces/sra63/SRR/016159/SRR16547607	SRX12749889	24180-36_S36_Healthy	AMPLICON	PCR	METAGENOMIC	PAIRED	0	0	ILLUMINA	Illumina MiSeq	SRP342806	PRJNA773202	773202	SRS10697770	simple	447426	human oral metagenome	24180R1S36OSRG36	no	UNIVERSIDADE DE SANTIAGO DE COMPOSTELA	SRA1315933	public	7B4E8A258970160FC2488A38D675E4EA	94EFFCF643C68A2769BE53D21EF40240	F	32	Healthy	No	#N/A	Caucasian	Subgingival	Spain: SANTIAGO	32	#N/A	Healthy	#N/A	SRR16547607	Observed	49	#N/A
SAMN22446054	SRR16547608	2021-10-23 11:26:57	2021-10-23 11:23:11	256510	154419020	256510	602	91	https://sra-download.ncbi.nlm.nih.gov/traces/sra25/SRR/016159/SRR16547608	SRX12749888	24180-35_S35_Healthy	AMPLICON	PCR	METAGENOMIC	PAIRED	0	0	ILLUMINA	Illumina MiSeq	SRP342806	PRJNA773202	773202	SRS10697769	simple	447426	human oral metagenome	24180R1S35OSRG35	no	UNIVERSIDADE DE SANTIAGO DE COMPOSTELA	SRA1315933	public	2D0D3CCE16DD14C44EAB3D47E1B22495	F1E4194F5C633F252E753079E280E5CB	F	55	Healthy	No	#N/A	Caucasian	Subgingival	Spain: SANTIAGO	55	#N/A	Healthy	#N/A	SRR16547608	Observed	40	#N/A
SAMN22446053	SRR16547609	2021-10-23 11:26:57	2021-10-23 11:21:58	199299	119977998	199299	602	68	https://sra-download.ncbi.nlm.nih.gov/traces/sra39/SRR/016159/SRR16547609	SRX12749887	24180-34_S34_Healthy	AMPLICON	PCR	METAGENOMIC	PAIRED	0	0	ILLUMINA	Illumina MiSeq	SRP342806	PRJNA773202	773202	SRS10697768	simple	447426	human oral metagenome	24180R1S34OSRG34	no	UNIVERSIDADE DE SANTIAGO DE COMPOSTELA	SRA1315933	public	1C6968C375A3C9AA3C310298E408A253	4ECE9130885F1B9A8BEEEE4240620B0F	M	41	Healthy	No	#N/A	Caucasian	Subgingival	Spain: SANTIAGO	41	#N/A	Healthy	#N/A	SRR16547609	Observed	39	#N/A
SAMN22446052	SRR16547610	2021-10-23 11:26:57	2021-10-23 11:23:12	394242	237333684	394242	602	133	https://sra-download.ncbi.nlm.nih.gov/traces/sra48/SRR/016159/SRR16547610	SRX12749886	24180-33_S33_Healthy	AMPLICON	PCR	METAGENOMIC	PAIRED	0	0	ILLUMINA	Illumina MiSeq	SRP342806	PRJNA773202	773202	SRS10697766	simple	447426	human oral metagenome	24180R1S33OSRG33	no	UNIVERSIDADE DE SANTIAGO DE COMPOSTELA	SRA1315933	public	88B9D689DB02FB9C21F1B80957B665D4	8E0F7048145D82CF6A81C4520DD591CE	M	48	Healthy	Yes	#N/A	Caucasian	Subgingival	Spain: SANTIAGO	48	#N/A	Healthy	#N/A	SRR16547610	Observed	33	#N/A
SAMN22446044	SRR16547619	2021-10-23 11:26:57	2021-10-23 11:24:00	333734	200907868	333734	602	114	https://sra-download.ncbi.nlm.nih.gov/traces/sra38/SRR/016159/SRR16547619	SRX12749877	24180-25_S25_Healthy	AMPLICON	PCR	METAGENOMIC	PAIRED	0	0	ILLUMINA	Illumina MiSeq	SRP342806	PRJNA773202	773202	SRS10697758	simple	447426	human oral metagenome	24180R1S25OSRG25	no	UNIVERSIDADE DE SANTIAGO DE COMPOSTELA	SRA1315933	public	9F00599381E0763A562CC5C520E10B30	F96D49C987BE6A0186EB918C2C72C973	F	29	Healthy	No	#N/A	Caucasian	Subgingival	Spain: SANTIAGO	29	#N/A	Healthy	#N/A	SRR16547619	Observed	35	#N/A
SAMN22446042	SRR16547621	2021-10-23 11:26:57	2021-10-23 11:24:02	300676	181006952	300676	602	108	https://sra-download.ncbi.nlm.nih.gov/traces/sra48/SRR/016159/SRR16547621	SRX12749875	24180-23_S23_Healthy	AMPLICON	PCR	METAGENOMIC	PAIRED	0	0	ILLUMINA	Illumina MiSeq	SRP342806	PRJNA773202	773202	SRS10697756	simple	447426	human oral metagenome	24180R1S23OSRG23	no	UNIVERSIDADE DE SANTIAGO DE COMPOSTELA	SRA1315933	public	C19B63448427BBE22BB258EC7A87D8E2	17D8D8B2F36E6560935D4F6F3BA8723B	F	44	Healthy	No	#N/A	Caucasian	Subgingival	Spain: SANTIAGO	44	#N/A	Healthy	#N/A	SRR16547621	Observed	37	#N/A
SAMN22446041	SRR16547623	2021-10-23 11:26:57	2021-10-23 11:23:10	214364	129047128	214364	602	77	https://sra-download.ncbi.nlm.nih.gov/traces/sra63/SRR/016159/SRR16547623	SRX12749873	24180-22_S22_Healthy	AMPLICON	PCR	METAGENOMIC	PAIRED	0	0	ILLUMINA	Illumina MiSeq	SRP342806	PRJNA773202	773202	SRS10697754	simple	447426	human oral metagenome	24180R1S22OSRG22	no	UNIVERSIDADE DE SANTIAGO DE COMPOSTELA	SRA1315933	public	12546FDC3C4FE8BDC97E35CECD7FFDC4	769B98896958AFA8293341F2C8AA835B	F	58	Healthy	Yes	#N/A	Caucasian	Subgingival	Spain: SANTIAGO	58	#N/A	Healthy	#N/A	SRR16547623	Observed	34	#N/A
SAMN22446095	SRR16547627	2021-10-23 11:26:57	2021-10-23 11:22:00	258173	155420146	258173	602	91	https://sra-download.ncbi.nlm.nih.gov/traces/sra49/SRR/016159/SRR16547627	SRX12749869	24181-73_S10_Healthy	AMPLICON	PCR	METAGENOMIC	PAIRED	0	0	ILLUMINA	Illumina MiSeq	SRP342806	PRJNA773202	773202	SRS10697750	simple	447426	human oral metagenome	24181R2S10OSRG73	no	UNIVERSIDADE DE SANTIAGO DE COMPOSTELA	SRA1315933	public	9AB7A6588D0195FD0AE8C7AE4561FA9A	40E91B2138FA8733457CC8BAB7D92143	F	44	Healthy	No	#N/A	Caucasian	Subgingival	Spain: SANTIAGO	44	#N/A	Healthy	#N/A	SRR16547627	Observed	41	#N/A
SAMN22446094	SRR16547628	2021-10-23 11:26:57	2021-10-23 11:23:14	239834	144380068	239834	602	85	https://sra-download.ncbi.nlm.nih.gov/traces/sra38/SRR/016159/SRR16547628	SRX12749868	24181-72_S9_Healthy	AMPLICON	PCR	METAGENOMIC	PAIRED	0	0	ILLUMINA	Illumina MiSeq	SRP342806	PRJNA773202	773202	SRS10697749	simple	447426	human oral metagenome	24181R2S9OSRG72	no	UNIVERSIDADE DE SANTIAGO DE COMPOSTELA	SRA1315933	public	DF68AADF2A87573984575E45DED050BC	83D05BD11CAAAA56D003F87CD89A35A4	M	72	Healthy	No	#N/A	Caucasian	Subgingival	Spain: SANTIAGO	72	#N/A	Healthy	#N/A	SRR16547628	Observed	30	#N/A
SAMN22446093	SRR16547629	2021-10-23 11:26:57	2021-10-23 11:24:02	417846	251543292	417846	602	148	https://sra-download.ncbi.nlm.nih.gov/traces/sra10/SRR/016159/SRR16547629	SRX12749867	24181-71_S8_Healthy	AMPLICON	PCR	METAGENOMIC	PAIRED	0	0	ILLUMINA	Illumina MiSeq	SRP342806	PRJNA773202	773202	SRS10697748	simple	447426	human oral metagenome	24181R2S8OSRG71	no	UNIVERSIDADE DE SANTIAGO DE COMPOSTELA	SRA1315933	public	9F9169FA8D7D88334BC89927E5B731A3	E0D4D37873CE67D901B2EF886808DC7A	M	61	Healthy	Yes	#N/A	Caucasian	Subgingival	Spain: SANTIAGO	61	#N/A	Healthy	#N/A	SRR16547629	Observed	49	#N/A
SAMN22446092	SRR16547630	2021-10-23 11:26:57	2021-10-23 11:23:59	287812	173262824	287812	602	100	https://sra-download.ncbi.nlm.nih.gov/traces/sra62/SRR/016159/SRR16547630	SRX12749866	24181-70_S7_Healthy	AMPLICON	PCR	METAGENOMIC	PAIRED	0	0	ILLUMINA	Illumina MiSeq	SRP342806	PRJNA773202	773202	SRS10697747	simple	447426	human oral metagenome	24181R2S7OSRG70	no	UNIVERSIDADE DE SANTIAGO DE COMPOSTELA	SRA1315933	public	1C3030954D861A6D39F089C2E9ED457A	43F06F3BD111EE6DC4968C75E2BF0928	F	40	Healthy	No	#N/A	Caucasian	Subgingival	Spain: SANTIAGO	40	#N/A	Healthy	#N/A	SRR16547630	Observed	33	#N/A
SAMN22446091	SRR16547632	2021-10-23 11:26:57	2021-10-23 11:24:05	511547	307951294	511547	602	180	https://sra-download.ncbi.nlm.nih.gov/traces/sra75/SRR/016159/SRR16547632	SRX12749864	24181-69_S6_Healthy	AMPLICON	PCR	METAGENOMIC	PAIRED	0	0	ILLUMINA	Illumina MiSeq	SRP342806	PRJNA773202	773202	SRS10697744	simple	447426	human oral metagenome	24181R2S6OSRG69	no	UNIVERSIDADE DE SANTIAGO DE COMPOSTELA	SRA1315933	public	745D00E49CC9F7856113BFE656F27340	269BAD52CFAC93562BDC31F8EEBE33C0	M	45	Healthy	No	#N/A	Caucasian	Subgingival	Spain: SANTIAGO	45	#N/A	Healthy	#N/A	SRR16547632	Observed	41	#N/A
SAMN22446088	SRR16547635	2021-10-23 11:26:57	2021-10-23 11:23:11	273529	164664458	273529	602	95	https://sra-download.ncbi.nlm.nih.gov/traces/sra21/SRR/016159/SRR16547635	SRX12749861	24181-66_S3_Healthy	AMPLICON	PCR	METAGENOMIC	PAIRED	0	0	ILLUMINA	Illumina MiSeq	SRP342806	PRJNA773202	773202	SRS10697742	simple	447426	human oral metagenome	24181R2S3OSRG66	no	UNIVERSIDADE DE SANTIAGO DE COMPOSTELA	SRA1315933	public	6498341A1261DBAFE48BEA80625A4D2F	54A08A6EDF041C06B44E189519E6E7FD	M	52	Healthy	No	#N/A	Caucasian	Subgingival	Spain: SANTIAGO	52	#N/A	Healthy	#N/A	SRR16547635	Observed	42	#N/A
SAMN22446087	SRR16547636	2021-10-23 11:26:57	2021-10-23 11:23:07	319650	192429300	319650	602	112	https://sra-download.ncbi.nlm.nih.gov/traces/sra55/SRR/016159/SRR16547636	SRX12749860	24181-65_S2_Healthy	AMPLICON	PCR	METAGENOMIC	PAIRED	0	0	ILLUMINA	Illumina MiSeq	SRP342806	PRJNA773202	773202	SRS10697740	simple	447426	human oral metagenome	24181R2S2OSRG65	no	UNIVERSIDADE DE SANTIAGO DE COMPOSTELA	SRA1315933	public	9A18937E749CB65CDC4E75B7963F2342	FAEF6D4D0EF0E3526F38FDAA85A9E4CA	F	61	Healthy	No	#N/A	Caucasian	Subgingival	Spain: SANTIAGO	61	#N/A	Healthy	#N/A	SRR16547636	Observed	45	#N/A
SAMN22446082	SRR16547641	2021-10-23 11:26:57	2021-10-23 11:21:59	222040	133668080	222040	602	78	https://sra-download.ncbi.nlm.nih.gov/traces/sra5/SRR/016159/SRR16547641	SRX12749855	24180-63_S63_Healthy	AMPLICON	PCR	METAGENOMIC	PAIRED	0	0	ILLUMINA	Illumina MiSeq	SRP342806	PRJNA773202	773202	SRS10697737	simple	447426	human oral metagenome	24180R1S63OSRG63	no	UNIVERSIDADE DE SANTIAGO DE COMPOSTELA	SRA1315933	public	0A52119047628A3A9A85F02783F770E1	F361A73011CFE0A5CF3B9483C09BC05B	M	60	Healthy	No	#N/A	Caucasian	Subgingival	Spain: SANTIAGO	60	#N/A	Healthy	#N/A	SRR16547641	Observed	45	#N/A
SAMN22446081	SRR16547643	2021-10-23 11:26:57	2021-10-23 11:22:01	201037	121024274	201037	602	71	https://sra-download.ncbi.nlm.nih.gov/traces/sra11/SRR/016159/SRR16547643	SRX12749853	24180-62_S62_Healthy	AMPLICON	PCR	METAGENOMIC	PAIRED	0	0	ILLUMINA	Illumina MiSeq	SRP342806	PRJNA773202	773202	SRS10697734	simple	447426	human oral metagenome	24180R1S62OSRG62	no	UNIVERSIDADE DE SANTIAGO DE COMPOSTELA	SRA1315933	public	91E8227666704724232853EAEB042F93	4D317B0BA6A45102E276D482D10BC19F	M	47	Healthy	No	#N/A	Caucasian	Subgingival	Spain: SANTIAGO	47	#N/A	Healthy	#N/A	SRR16547643	Observed	33	#N/A
SAMN22446080	SRR16547644	2021-10-23 11:26:57	2021-10-23 11:23:16	225116	135519832	225116	602	79	https://sra-download.ncbi.nlm.nih.gov/traces/sra46/SRR/016159/SRR16547644	SRX12749852	24180-61_S61_Healthy	AMPLICON	PCR	METAGENOMIC	PAIRED	0	0	ILLUMINA	Illumina MiSeq	SRP342806	PRJNA773202	773202	SRS10697733	simple	447426	human oral metagenome	24180R1S61OSRG61	no	UNIVERSIDADE DE SANTIAGO DE COMPOSTELA	SRA1315933	public	5AD1E303AFBB582F647B1C4AE6CCAB15	E5C69D113FB8443D8E4E104CD6173B55	F	50	Healthy	Yes	#N/A	Caucasian	Subgingival	Spain: SANTIAGO	50	#N/A	Healthy	#N/A	SRR16547644	Observed	43	#N/A
SAMN22446079	SRR16547645	2021-10-23 11:26:57	2021-10-23 11:22:01	217029	130651458	217029	602	77	https://sra-download.ncbi.nlm.nih.gov/traces/sra79/SRR/016159/SRR16547645	SRX12749851	24180-60_S60_Healthy	AMPLICON	PCR	METAGENOMIC	PAIRED	0	0	ILLUMINA	Illumina MiSeq	SRP342806	PRJNA773202	773202	SRS10697732	simple	447426	human oral metagenome	24180R1S60OSRG60	no	UNIVERSIDADE DE SANTIAGO DE COMPOSTELA	SRA1315933	public	635ED2271E8BB1EA2694F4190D30B01B	B4B8A197D748D7A4543308FEDC6AC397	F	53	Healthy	Yes	#N/A	Caucasian	Subgingival	Spain: SANTIAGO	53	#N/A	Healthy	#N/A	SRR16547645	Observed	32	#N/A
SAMN22446078	SRR16547646	2021-10-23 11:26:57	2021-10-23 11:21:53	68865	41456730	68865	602	24	https://sra-download.ncbi.nlm.nih.gov/traces/sra66/SRR/016159/SRR16547646	SRX12749850	24180-59_S59_Healthy	AMPLICON	PCR	METAGENOMIC	PAIRED	0	0	ILLUMINA	Illumina MiSeq	SRP342806	PRJNA773202	773202	SRS10697731	simple	447426	human oral metagenome	24180R1S59OSRG59	no	UNIVERSIDADE DE SANTIAGO DE COMPOSTELA	SRA1315933	public	55E4C23E7C175EA77C6465EE54A5558A	D8FD8468586560EB8FB8EC49E6F48BF5	M	56	Healthy	No	#N/A	Caucasian	Subgingival	Spain: SANTIAGO	56	#N/A	Healthy	#N/A	SRR16547646	Observed	28	#N/A
SAMN22446077	SRR16547647	2021-10-23 11:42:55	2021-10-23 11:21:56	180145	108447290	180145	602	62	https://sra-download.ncbi.nlm.nih.gov/traces/sra18/SRR/016159/SRR16547647	SRX12749849	24180-64_S58_Healthy	AMPLICON	PCR	METAGENOMIC	PAIRED	0	0	ILLUMINA	Illumina MiSeq	SRP342806	PRJNA773202	773202	SRS10697730	simple	447426	human oral metagenome	24180R1S58OSRG64	no	UNIVERSIDADE DE SANTIAGO DE COMPOSTELA	SRA1315933	public	93C147B53EA1DAAF9A7B836CAC1E3A34	1903661BA6F65C8D9E69C250690DE69C	F	72	Healthy	No	#N/A	Caucasian	Subgingival	Spain: SANTIAGO	72	#N/A	Healthy	#N/A	SRR16547647	Observed	38	#N/A
SAMN22446076	SRR16547648	2021-10-23 11:42:55	2021-10-23 11:22:30	326617	196623434	326617	602	114	https://sra-download.ncbi.nlm.nih.gov/traces/sra66/SRR/016159/SRR16547648	SRX12749848	24180-57_S57_Healthy	AMPLICON	PCR	METAGENOMIC	PAIRED	0	0	ILLUMINA	Illumina MiSeq	SRP342806	PRJNA773202	773202	SRS10697729	simple	447426	human oral metagenome	24180R1S57OSRG57	no	UNIVERSIDADE DE SANTIAGO DE COMPOSTELA	SRA1315933	public	30B01C778B020272C4B2DAED5221A028	9F98A1B26E639E2027FFD76AE525AA0D	F	55	Healthy	No	#N/A	Caucasian	Subgingival	Spain: SANTIAGO	55	#N/A	Healthy	#N/A	SRR16547648	Observed	36	#N/A
SAMN22446074	SRR16547650	2021-10-23 11:26:57	2021-10-23 11:24:15	368839	222041078	368839	602	129	https://sra-download.ncbi.nlm.nih.gov/traces/sra51/SRR/016159/SRR16547650	SRX12749846	24180-55_S55_Healthy	AMPLICON	PCR	METAGENOMIC	PAIRED	0	0	ILLUMINA	Illumina MiSeq	SRP342806	PRJNA773202	773202	SRS10697727	simple	447426	human oral metagenome	24180R1S55OSRG55	no	UNIVERSIDADE DE SANTIAGO DE COMPOSTELA	SRA1315933	public	32A3FD164CF035BEAE2E3D9CE922E1C5	5A6DF821E8674AFB0FF6D4F116D0B7FF	F	53	Healthy	No	#N/A	Caucasian	Subgingival	Spain: SANTIAGO	53	#N/A	Healthy	#N/A	SRR16547650	Observed	36	#N/A
SAMN22446067	SRR16547658	2021-10-23 11:26:57	2021-10-23 11:23:17	329296	198236192	329296	602	117	https://sra-download.ncbi.nlm.nih.gov/traces/sra38/SRR/016159/SRR16547658	SRX12749838	24180-48_S48_Healthy	AMPLICON	PCR	METAGENOMIC	PAIRED	0	0	ILLUMINA	Illumina MiSeq	SRP342806	PRJNA773202	773202	SRS10697719	simple	447426	human oral metagenome	24180R1S48OSRG48	no	UNIVERSIDADE DE SANTIAGO DE COMPOSTELA	SRA1315933	public	9A947A76BE31C53CCA06CA97C1D722DF	F06190191086D11B86453C299A4D204D	F	37	Healthy	No	#N/A	Caucasian	Subgingival	Spain: SANTIAGO	37	#N/A	Healthy	#N/A	SRR16547658	Observed	43	#N/A
SAMN22446034	SRR16547666	2021-10-23 11:42:55	2021-10-23 11:23:17	239482	144168164	239482	602	84	https://sra-download.ncbi.nlm.nih.gov/traces/sra38/SRR/016159/SRR16547666	SRX12749830	24180-13_S13_Healthy	AMPLICON	PCR	METAGENOMIC	PAIRED	0	0	ILLUMINA	Illumina MiSeq	SRP342806	PRJNA773202	773202	SRS10697711	simple	447426	human oral metagenome	24180R1S13OSRG13	no	UNIVERSIDADE DE SANTIAGO DE COMPOSTELA	SRA1315933	public	2DAA5010D5842B8FF71F339317399C17	C326B4F0B004E11CBAA8A786FD866562	F	25	Healthy	No	#N/A	Caucasian	Subgingival	Spain: SANTIAGO	25	#N/A	Healthy	#N/A	SRR16547666	Observed	33	#N/A
SAMN22446033	SRR16547677	2021-10-23 11:26:56	2021-10-23 11:23:14	263795	158804590	263795	602	92	https://sra-download.ncbi.nlm.nih.gov/traces/sra63/SRR/016159/SRR16547677	SRX12749819	24180-12_S12_Healthy	AMPLICON	PCR	METAGENOMIC	PAIRED	0	0	ILLUMINA	Illumina MiSeq	SRP342806	PRJNA773202	773202	SRS10697700	simple	447426	human oral metagenome	24180R1S12OSRG12	no	UNIVERSIDADE DE SANTIAGO DE COMPOSTELA	SRA1315933	public	5FD4C45C0248DA51D0BE2C5F976CC1A4	38B8795CE26B20D729643B25A0114ED5	F	38	Healthy	No	#N/A	Caucasian	Subgingival	Spain: SANTIAGO	38	#N/A	Healthy	#N/A	SRR16547677	Observed	42	#N/A
SAMN22446126	SRR16547683	2021-10-23 11:26:56	2021-10-23 11:23:11	92211	55511022	92211	602	33	https://sra-download.ncbi.nlm.nih.gov/traces/sra36/SRR/016159/SRR16547683	SRX12749813	24181-110_S47_Healthy	AMPLICON	PCR	METAGENOMIC	PAIRED	0	0	ILLUMINA	Illumina MiSeq	SRP342806	PRJNA773202	773202	SRS10697694	simple	447426	human oral metagenome	24181R2S47OSRG110	no	UNIVERSIDADE DE SANTIAGO DE COMPOSTELA	SRA1315933	public	BB2FD5C34FBFC48469929800EEBE8A21	F0F9A126846D3367DA82F27CC221D285	M	48	Healthy	No	#N/A	Caucasian	Subgingival	Spain: SANTIAGO	48	#N/A	Healthy	#N/A	SRR16547683	Observed	45	#N/A
SAMN22446123	SRR16547686	2021-10-23 11:26:56	2021-10-23 11:24:01	226564	136391528	226564	602	82	https://sra-download.ncbi.nlm.nih.gov/traces/sra47/SRR/016159/SRR16547686	SRX12749810	24181-107_S44_Healthy	AMPLICON	PCR	METAGENOMIC	PAIRED	0	0	ILLUMINA	Illumina MiSeq	SRP342806	PRJNA773202	773202	SRS10697691	simple	447426	human oral metagenome	24181R2S44OSRG107	no	UNIVERSIDADE DE SANTIAGO DE COMPOSTELA	SRA1315933	public	B77D986EC4CA5C0F8892AF5ECE6CF931	F2FEE133DB61A4BD4DF52C8F80D25BDC	F	41	Healthy	No	#N/A	Caucasian	Subgingival	Spain: SANTIAGO	41	#N/A	Healthy	#N/A	SRR16547686	Observed	41	#N/A
SAMN22446122	SRR16547687	2021-10-23 11:28:24	2021-10-23 11:23:07	73532	44266264	73532	602	26	https://sra-download.ncbi.nlm.nih.gov/traces/sra48/SRR/016159/SRR16547687	SRX12749809	24181-106_S43_Healthy	AMPLICON	PCR	METAGENOMIC	PAIRED	0	0	ILLUMINA	Illumina MiSeq	SRP342806	PRJNA773202	773202	SRS10697690	simple	447426	human oral metagenome	24181R2S43OSRG106	no	UNIVERSIDADE DE SANTIAGO DE COMPOSTELA	SRA1315933	public	27840A7DADE8896EA190C6F44DD405DC	02DDA611227E3D697DA1CB0F348BCDD4	M	35	Healthy	No	#N/A	Caucasian	Subgingival	Spain: SANTIAGO	35	#N/A	Healthy	#N/A	SRR16547687	Observed	13	#N/A
SAMN22446032	SRR16547688	2021-10-23 11:26:56	2021-10-23 11:23:11	244423	147142646	244423	602	86	https://sra-download.ncbi.nlm.nih.gov/traces/sra52/SRR/016159/SRR16547688	SRX12749808	24180-11_S11_Healthy	AMPLICON	PCR	METAGENOMIC	PAIRED	0	0	ILLUMINA	Illumina MiSeq	SRP342806	PRJNA773202	773202	SRS10697689	simple	447426	human oral metagenome	24180R1S11OSRG11	no	UNIVERSIDADE DE SANTIAGO DE COMPOSTELA	SRA1315933	public	655B22001723B64B82FAF91115E53690	8901F3005E8A68E12487413A887A8212	F	27	Healthy	No	#N/A	Caucasian	Subgingival	Spain: SANTIAGO	27	#N/A	Healthy	#N/A	SRR16547688	Observed	32	#N/A
SAMN22561687	SRR16600040	2021-10-27 16:48:18	2021-10-27 16:46:08	274673	165353146	274673	602	103	https://sra-download.ncbi.nlm.nih.gov/traces/sra1/SRR/016210/SRR16600040	SRX12801238	30223_10_S10_Healthy	AMPLICON	PCR	METAGENOMIC	PAIRED	0	0	ILLUMINA	Illumina MiSeq	SRP343484	PRJNA774299	774299	SRS10746806	simple	447426	human oral metagenome	30223R1S10OSRG10	no	UNIVERSIDADE DE SANTIAGO DE COMPOSTELA	SRA1318755	public	B181D84913B9E5BB49375517BC11FDB8	42DA32E73EEC9DAAB4072CCD35935BE4	M	41	Healthy	Yes	#N/A	Caucasian	Saliva	Portugal: OPORTO	41	#N/A	Healthy	#N/A	SRR16600040	Observed	27	#N/A
SAMN22561686	SRR16600041	2021-10-27 16:48:18	2021-10-27 16:45:18	308452	185688104	308452	602	116	https://sra-download.ncbi.nlm.nih.gov/traces/sra49/SRR/016210/SRR16600041	SRX12801237	30223_9_S9_Healthy	AMPLICON	PCR	METAGENOMIC	PAIRED	0	0	ILLUMINA	Illumina MiSeq	SRP343484	PRJNA774299	774299	SRS10746805	simple	447426	human oral metagenome	30223R1S9OSRG9	no	UNIVERSIDADE DE SANTIAGO DE COMPOSTELA	SRA1318755	public	BBE8F96842607794056826A48879711E	39C4CBF39686455C41ADDAFA2052CD3B	F	51	Healthy	Yes	#N/A	Caucasian	Saliva	Portugal: OPORTO	51	#N/A	Healthy	#N/A	SRR16600041	Observed	31	#N/A
SAMN22561685	SRR16600042	2021-10-27 16:48:18	2021-10-27 16:45:40	184452	111040104	184452	602	70	https://sra-download.ncbi.nlm.nih.gov/traces/sra10/SRR/016210/SRR16600042	SRX12801236	30223_8_S8_Healthy	AMPLICON	PCR	METAGENOMIC	PAIRED	0	0	ILLUMINA	Illumina MiSeq	SRP343484	PRJNA774299	774299	SRS10746804	simple	447426	human oral metagenome	30223R1S8OSRG8	no	UNIVERSIDADE DE SANTIAGO DE COMPOSTELA	SRA1318755	public	DC2A4B95DE08A93006B290844C939B6C	61F64F3BD6815032DCA5D93088F0E687	M	36	Healthy	No	#N/A	Caucasian	Saliva	Portugal: OPORTO	36	#N/A	Healthy	#N/A	SRR16600042	Observed	23	#N/A
SAMN22561684	SRR16600044	2021-10-27 16:48:18	2021-10-27 16:45:53	215267	129590734	215267	602	81	https://sra-download.ncbi.nlm.nih.gov/traces/sra1/SRR/016210/SRR16600044	SRX12801234	30223_7_S7_Healthy	AMPLICON	PCR	METAGENOMIC	PAIRED	0	0	ILLUMINA	Illumina MiSeq	SRP343484	PRJNA774299	774299	SRS10746802	simple	447426	human oral metagenome	30223R1S7OSRG7	no	UNIVERSIDADE DE SANTIAGO DE COMPOSTELA	SRA1318755	public	E1942C770F857EF77E2DF0AB51287D63	861BD16AEA852649B2BA2B2AE5657B50	M	45	Healthy	Yes	#N/A	Caucasian	Saliva	Portugal: OPORTO	45	#N/A	Healthy	#N/A	SRR16600044	Observed	18	#N/A
SAMN22561735	SRR16600047	2021-10-27 16:49:39	2021-10-27 16:46:02	172096	103601792	172096	602	65	https://sra-download.ncbi.nlm.nih.gov/traces/sra47/SRR/016210/SRR16600047	SRX12801231	30223_66_S66_Healthy	AMPLICON	PCR	METAGENOMIC	PAIRED	0	0	ILLUMINA	Illumina MiSeq	SRP343484	PRJNA774299	774299	SRS10746799	simple	447426	human oral metagenome	30223R1S66OSRG66	no	UNIVERSIDADE DE SANTIAGO DE COMPOSTELA	SRA1318755	public	716338F93974FEA209D093B69FC53DC9	0C822DAC02F4CA708468B0D3B8A8C5A4	M	72	Healthy	No	#N/A	Caucasian	Saliva	Spain: SANTIAGO	72	#N/A	Healthy	#N/A	SRR16600047	Observed	24	#N/A
SAMN22561734	SRR16600048	2021-10-27 16:48:18	2021-10-27 16:46:00	178717	107587634	178717	602	67	https://sra-download.ncbi.nlm.nih.gov/traces/sra24/SRR/016210/SRR16600048	SRX12801230	30223_65_S65_Healthy	AMPLICON	PCR	METAGENOMIC	PAIRED	0	0	ILLUMINA	Illumina MiSeq	SRP343484	PRJNA774299	774299	SRS10746798	simple	447426	human oral metagenome	30223R1S65OSRG65	no	UNIVERSIDADE DE SANTIAGO DE COMPOSTELA	SRA1318755	public	D8D20A76ADC9A9E7EE71AA4A79DA2C27	F2C09D24B5C75644F02B06347F3D1311	M	61	Healthy	Yes	#N/A	Caucasian	Saliva	Spain: SANTIAGO	61	#N/A	Healthy	#N/A	SRR16600048	Observed	27	#N/A
SAMN22561733	SRR16600049	2021-10-27 16:50:21	2021-10-27 16:45:59	169405	101981810	169405	602	64	https://sra-download.ncbi.nlm.nih.gov/traces/sra70/SRR/016210/SRR16600049	SRX12801229	30223_64_S64_Healthy	AMPLICON	PCR	METAGENOMIC	PAIRED	0	0	ILLUMINA	Illumina MiSeq	SRP343484	PRJNA774299	774299	SRS10746797	simple	447426	human oral metagenome	30223R1S64OSRG64	no	UNIVERSIDADE DE SANTIAGO DE COMPOSTELA	SRA1318755	public	54DF32AFDD8B43FC2790015DAE430FAA	73892D91FE1AC02D2527107B4629C637	F	40	Healthy	No	#N/A	Caucasian	Saliva	Spain: SANTIAGO	40	#N/A	Healthy	#N/A	SRR16600049	Observed	26	#N/A
SAMN22561681	SRR16600077	2021-10-27 16:48:18	2021-10-27 16:46:12	304981	183598562	304981	602	117	https://sra-download.ncbi.nlm.nih.gov/traces/sra36/SRR/016211/SRR16600077	SRX12801201	30223_4_S4_Healthy	AMPLICON	PCR	METAGENOMIC	PAIRED	0	0	ILLUMINA	Illumina MiSeq	SRP343484	PRJNA774299	774299	SRS10746769	simple	447426	human oral metagenome	30223R1S4OSRG4	no	UNIVERSIDADE DE SANTIAGO DE COMPOSTELA	SRA1318755	public	FBB85F07ED22B964B2BE2675AEC1893E	0F1850FC18EC7249B48E28FD5A0F76FB	M	40	Healthy	No	#N/A	Caucasian	Saliva	Portugal: OPORTO	40	#N/A	Healthy	#N/A	SRR16600077	Observed	27	#N/A
SAMN22561705	SRR16600080	2021-10-27 16:50:21	2021-10-27 16:46:07	240940	145045880	240940	602	90	https://sra-download.ncbi.nlm.nih.gov/traces/sra10/SRR/016211/SRR16600080	SRX12801198	30223_36_S36_Healthy	AMPLICON	PCR	METAGENOMIC	PAIRED	0	0	ILLUMINA	Illumina MiSeq	SRP343484	PRJNA774299	774299	SRS10746766	simple	447426	human oral metagenome	30223R1S36OSRG36	no	UNIVERSIDADE DE SANTIAGO DE COMPOSTELA	SRA1318755	public	C04D7BFF21612CE7AC7A212ACA1B2C49	563B389C6625A94AB5541C1F6ED607B3	F	35	Healthy	No	#N/A	Caucasian	Saliva	Portugal: OPORTO	35	#N/A	Healthy	#N/A	SRR16600080	Observed	31	#N/A
SAMN22561704	SRR16600081	2021-10-27 16:48:18	2021-10-27 16:46:03	200402	120642004	200402	602	76	https://sra-download.ncbi.nlm.nih.gov/traces/sra65/SRR/016211/SRR16600081	SRX12801197	30223_35_S35_Healthy	AMPLICON	PCR	METAGENOMIC	PAIRED	0	0	ILLUMINA	Illumina MiSeq	SRP343484	PRJNA774299	774299	SRS10746765	simple	447426	human oral metagenome	30223R1S35OSRG35	no	UNIVERSIDADE DE SANTIAGO DE COMPOSTELA	SRA1318755	public	D1513458D67685788586E456223F031C	A4A16705C00C11DD1546501221E59A18	M	38	Healthy	Yes	#N/A	Caucasian	Saliva	Portugal: OPORTO	38	#N/A	Healthy	#N/A	SRR16600081	Observed	32	#N/A
SAMN22561697	SRR16600089	2021-10-27 16:50:21	2021-10-27 16:46:03	241528	145399856	241528	602	91	https://sra-download.ncbi.nlm.nih.gov/traces/sra25/SRR/016211/SRR16600089	SRX12801189	30223_28_S28_Healthy	AMPLICON	PCR	METAGENOMIC	PAIRED	0	0	ILLUMINA	Illumina MiSeq	SRP343484	PRJNA774299	774299	SRS10746757	simple	447426	human oral metagenome	30223R1S28OSRG28	no	UNIVERSIDADE DE SANTIAGO DE COMPOSTELA	SRA1318755	public	6B3B9E4691916AE6BA7DB95994B137D8	088847299B37E4EA28AAD56AE9DACE1F	M	39	Healthy	No	#N/A	Caucasian	Saliva	Portugal: OPORTO	39	#N/A	Healthy	#N/A	SRR16600089	Observed	26	#N/A
SAMN22561696	SRR16600090	2021-10-27 16:48:18	2021-10-27 16:46:03	175062	105387324	175062	602	70	https://sra-download.ncbi.nlm.nih.gov/traces/sra56/SRR/016211/SRR16600090	SRX12801188	30223_27_S27_Healthy	AMPLICON	PCR	METAGENOMIC	PAIRED	0	0	ILLUMINA	Illumina MiSeq	SRP343484	PRJNA774299	774299	SRS10746756	simple	447426	human oral metagenome	30223R1S27OSRG27	no	UNIVERSIDADE DE SANTIAGO DE COMPOSTELA	SRA1318755	public	22218ED02CB9C6B77F82819D05C7EC5D	6E4F5E97E588E515EC044756ECE36665	M	32	Healthy	Yes	#N/A	Caucasian	Saliva	Portugal: OPORTO	32	#N/A	Healthy	#N/A	SRR16600090	Observed	24	#N/A
SAMN22561694	SRR16600092	2021-10-27 16:48:18	2021-10-27 16:46:13	283044	170392488	283044	602	108	https://sra-download.ncbi.nlm.nih.gov/traces/sra71/SRR/016211/SRR16600092	SRX12801186	30223_23_S23_Healthy	AMPLICON	PCR	METAGENOMIC	PAIRED	0	0	ILLUMINA	Illumina MiSeq	SRP343484	PRJNA774299	774299	SRS10746754	simple	447426	human oral metagenome	30223R1S23OSRG23	no	UNIVERSIDADE DE SANTIAGO DE COMPOSTELA	SRA1318755	public	6A940325C71DE0F421831FFB16C26E5D	8712B7FB626D91825187AD920930BB51	M	40	Healthy	No	#N/A	Caucasian	Saliva	Portugal: OPORTO	40	#N/A	Healthy	#N/A	SRR16600092	Observed	28	#N/A
SAMN22561693	SRR16600093	2021-10-27 16:48:18	2021-10-27 16:46:15	330164	198758728	330164	602	128	https://sra-download.ncbi.nlm.nih.gov/traces/sra53/SRR/016211/SRR16600093	SRX12801185	30223_22_S22_Healthy	AMPLICON	PCR	METAGENOMIC	PAIRED	0	0	ILLUMINA	Illumina MiSeq	SRP343484	PRJNA774299	774299	SRS10746753	simple	447426	human oral metagenome	30223R1S22OSRG22	no	UNIVERSIDADE DE SANTIAGO DE COMPOSTELA	SRA1318755	public	96A92D4C2318E42AAFC9DA16C2F36E21	9E608F8E6261182428BA35AD4ABDAA66	M	44	Healthy	Yes	#N/A	Caucasian	Saliva	Portugal: OPORTO	44	#N/A	Healthy	#N/A	SRR16600093	Observed	31	#N/A
SAMN22561692	SRR16600094	2021-10-27 16:48:17	2021-10-27 16:46:15	285707	171995614	285707	602	110	https://sra-download.ncbi.nlm.nih.gov/traces/sra29/SRR/016211/SRR16600094	SRX12801184	30223_21_S21_Healthy	AMPLICON	PCR	METAGENOMIC	PAIRED	0	0	ILLUMINA	Illumina MiSeq	SRP343484	PRJNA774299	774299	SRS10746752	simple	447426	human oral metagenome	30223R1S21OSRG21	no	UNIVERSIDADE DE SANTIAGO DE COMPOSTELA	SRA1318755	public	6AC0788B7421974A90BB507CB06A86A2	8953B2D555AFE3ABFB39DBD914E4A5FF	M	47	Healthy	No	#N/A	Caucasian	Saliva	Portugal: OPORTO	47	#N/A	Healthy	#N/A	SRR16600094	Observed	31	#N/A
SAMN22561691	SRR16600095	2021-10-27 16:48:17	2021-10-27 16:46:13	287397	173012994	287397	602	112	https://sra-download.ncbi.nlm.nih.gov/traces/sra29/SRR/016211/SRR16600095	SRX12801183	30223_20_S20_Healthy	AMPLICON	PCR	METAGENOMIC	PAIRED	0	0	ILLUMINA	Illumina MiSeq	SRP343484	PRJNA774299	774299	SRS10746751	simple	447426	human oral metagenome	30223R1S20OSRG20	no	UNIVERSIDADE DE SANTIAGO DE COMPOSTELA	SRA1318755	public	3E90BDD2A6E8CA062C135DFCC243B75D	86BC86DB3B70E14CBEA74229862DD310	F	35	Healthy	Yes	#N/A	Caucasian	Saliva	Portugal: OPORTO	35	#N/A	Healthy	#N/A	SRR16600095	Observed	28	#N/A
SAMN22561690	SRR16600096	2021-10-27 16:49:39	2021-10-27 16:47:49	305072	183653344	305072	602	116	https://sra-download.ncbi.nlm.nih.gov/traces/sra44/SRR/016211/SRR16600096	SRX12801182	30223_18_S18_Healthy	AMPLICON	PCR	METAGENOMIC	PAIRED	0	0	ILLUMINA	Illumina MiSeq	SRP343484	PRJNA774299	774299	SRS10746748	simple	447426	human oral metagenome	30223R1S18OSRG18	no	UNIVERSIDADE DE SANTIAGO DE COMPOSTELA	SRA1318755	public	B5997E933016C16C963A18BBB333E0F2	60D6A94A90E9679E0EDA99CABF5F9895	M	37	Healthy	No	#N/A	Caucasian	Saliva	Portugal: OPORTO	37	#N/A	Healthy	#N/A	SRR16600096	Observed	26	#N/A
SAMN22561689	SRR16600097	2021-10-27 16:48:17	2021-10-27 16:46:09	170168	102441136	170168	602	64	https://sra-download.ncbi.nlm.nih.gov/traces/sra29/SRR/016211/SRR16600097	SRX12801181	30223_15_S15_Healthy	AMPLICON	PCR	METAGENOMIC	PAIRED	0	0	ILLUMINA	Illumina MiSeq	SRP343484	PRJNA774299	774299	SRS10746749	simple	447426	human oral metagenome	30223R1S15OSRG15	no	UNIVERSIDADE DE SANTIAGO DE COMPOSTELA	SRA1318755	public	126095BD71D4E59F1DBE4B3FBD3B10E1	8011A2AD8F54F3C607C730F0E8EB6DA0	M	40	Healthy	Yes	#N/A	Caucasian	Saliva	Portugal: OPORTO	40	#N/A	Healthy	#N/A	SRR16600097	Observed	32	#N/A
SAMN22561688	SRR16600098	2021-10-27 16:48:17	2021-10-27 16:46:17	284457	171243114	284457	602	108	https://sra-download.ncbi.nlm.nih.gov/traces/sra46/SRR/016211/SRR16600098	SRX12801180	30223_12_S12_Healthy	AMPLICON	PCR	METAGENOMIC	PAIRED	0	0	ILLUMINA	Illumina MiSeq	SRP343484	PRJNA774299	774299	SRS10746750	simple	447426	human oral metagenome	30223R1S12OSRG12	no	UNIVERSIDADE DE SANTIAGO DE COMPOSTELA	SRA1318755	public	F7354E33D332B8628B8D691810B9E281	CE2204D7CC469AEADE5F45CD9E27E35D	F	41	Healthy	Yes	#N/A	Caucasian	Saliva	Portugal: OPORTO	41	#N/A	Healthy	#N/A	SRR16600098	Observed	27	#N/A
SAMN22600522	SRR16600102	2021-10-27 16:50:21	2021-10-27 16:46:16	292128	175861056	292128	602	98	https://sra-download.ncbi.nlm.nih.gov/traces/sra39/SRR/016211/SRR16600102	SRX12801306	30222_75_S9_Healthy	AMPLICON	PCR	METAGENOMIC	PAIRED	0	0	ILLUMINA	Illumina MiSeq	SRP343485	PRJNA774981	774981	SRS10746874	simple	447426	human oral metagenome	30222R2S9OSRG75	no	UNIVERSIDADE DE SANTIAGO DE COMPOSTELA	SRA1318756	public	99059C69016471275050C9BE4EFBD76C	8F7C0213AD1EC5B8009A439E20A9F55C	M	39	Healthy	No	#N/A	Caucasian	Saliva	Portugal: OPORTO	39	#N/A	Healthy	#N/A	SRR16600102	Observed	28	#N/A
SAMN22600521	SRR16600103	2021-10-27 16:48:22	2021-10-27 16:46:31	425581	256199762	425581	602	145	https://sra-download.ncbi.nlm.nih.gov/traces/sra29/SRR/016211/SRR16600103	SRX12801305	30222_74_S8_Healthy	AMPLICON	PCR	METAGENOMIC	PAIRED	0	0	ILLUMINA	Illumina MiSeq	SRP343485	PRJNA774981	774981	SRS10746873	simple	447426	human oral metagenome	30222R2S8OSRG74	no	UNIVERSIDADE DE SANTIAGO DE COMPOSTELA	SRA1318756	public	415D6761B21D45AA36DFB9F81915B415	D1F74E9E223B78AC5CA2DE9C6F5173BD	F	54	Healthy	No	#N/A	Caucasian	Saliva	Portugal: OPORTO	54	#N/A	Healthy	#N/A	SRR16600103	Observed	38	#N/A
SAMN22600520	SRR16600113	2021-10-27 16:48:22	2021-10-27 16:46:31	377864	227474128	377864	602	126	https://sra-download.ncbi.nlm.nih.gov/traces/sra60/SRR/016211/SRR16600113	SRX12801295	30222_73_S7_Healthy	AMPLICON	PCR	METAGENOMIC	PAIRED	0	0	ILLUMINA	Illumina MiSeq	SRP343485	PRJNA774981	774981	SRS10746863	simple	447426	human oral metagenome	30222R2S7OSRG73	no	UNIVERSIDADE DE SANTIAGO DE COMPOSTELA	SRA1318756	public	F2560BB75F0797590B9948D827539144	CEE63DA9F9C7D35A524576DC0EADAE60	F	38	Healthy	No	#N/A	Caucasian	Saliva	Portugal: OPORTO	38	#N/A	Healthy	#N/A	SRR16600113	Observed	32	#N/A
SAMN22600519	SRR16600124	2021-10-27 16:48:21	2021-10-27 16:46:52	351513	211610826	351513	602	119	https://sra-download.ncbi.nlm.nih.gov/traces/sra2/SRR/016211/SRR16600124	SRX12801284	30222_72_S6_Healthy	AMPLICON	PCR	METAGENOMIC	PAIRED	0	0	ILLUMINA	Illumina MiSeq	SRP343485	PRJNA774981	774981	SRS10746852	simple	447426	human oral metagenome	30222R2S6OSRG72	no	UNIVERSIDADE DE SANTIAGO DE COMPOSTELA	SRA1318756	public	E416921E1873C181563653B9ED6AE62F	3BAB7D84705553453CFDD195FB444AA5	F	57	Healthy	No	#N/A	Caucasian	Saliva	Spain: SANTIAGO	57	#N/A	Healthy	#N/A	SRR16600124	Observed	30	#N/A
SAMN22600559	SRR16600129	2021-10-27 16:49:39	2021-10-27 16:46:33	156633	94293066	156633	602	54	https://sra-download.ncbi.nlm.nih.gov/traces/sra40/SRR/016211/SRR16600129	SRX12801279	30222_112_S46_Healthy	AMPLICON	PCR	METAGENOMIC	PAIRED	0	0	ILLUMINA	Illumina MiSeq	SRP343485	PRJNA774981	774981	SRS10746847	simple	447426	human oral metagenome	30222R2S46OSRG112	no	UNIVERSIDADE DE SANTIAGO DE COMPOSTELA	SRA1318756	public	151C5BC897312F5A625AB32D2A846442	1CE21CE7476D05566676D8F47F8B7AE3	F	26	Healthy	No	#N/A	Caucasian	Saliva	Spain: SANTIAGO	26	#N/A	Healthy	#N/A	SRR16600129	Observed	31	#N/A
SAMN22600556	SRR16600132	2021-10-27 16:48:21	2021-10-27 16:46:29	164057	98762314	164057	602	56	https://sra-download.ncbi.nlm.nih.gov/traces/sra66/SRR/016211/SRR16600132	SRX12801276	30222_109_S43_Healthy	AMPLICON	PCR	METAGENOMIC	PAIRED	0	0	ILLUMINA	Illumina MiSeq	SRP343485	PRJNA774981	774981	SRS10746844	simple	447426	human oral metagenome	30222R2S43OSRG109	no	UNIVERSIDADE DE SANTIAGO DE COMPOSTELA	SRA1318756	public	96363A752F7039A6CD658B1D749C338C	74FBD0EA83CAEBDA8B49BBD8F6C242D0	M	51	Healthy	No	#N/A	Caucasian	Saliva	Spain: SANTIAGO	51	#N/A	Healthy	#N/A	SRR16600132	Observed	22	#N/A
SAMN22600518	SRR16600135	2021-10-27 16:48:20	2021-10-27 16:46:40	325304	195833008	325304	602	111	https://sra-download.ncbi.nlm.nih.gov/traces/sra63/SRR/016211/SRR16600135	SRX12801273	30222_71_S5_Healthy	AMPLICON	PCR	METAGENOMIC	PAIRED	0	0	ILLUMINA	Illumina MiSeq	SRP343485	PRJNA774981	774981	SRS10746841	simple	447426	human oral metagenome	30222R2S5OSRG71	no	UNIVERSIDADE DE SANTIAGO DE COMPOSTELA	SRA1318756	public	9E34B3982AC7E931D54AD053222E68A3	4BC68A0C7249E74A325D0246DBFEDE87	F	51	Healthy	Yes	#N/A	Caucasian	Saliva	Spain: SANTIAGO	51	#N/A	Healthy	#N/A	SRR16600135	Observed	31	#N/A
SAMN22600549	SRR16600140	2021-10-27 16:48:20	2021-10-27 16:46:59	239359	144094118	239359	602	82	https://sra-download.ncbi.nlm.nih.gov/traces/sra1/SRR/016211/SRR16600140	SRX12801268	30222_102_S36_Healthy	AMPLICON	PCR	METAGENOMIC	PAIRED	0	0	ILLUMINA	Illumina MiSeq	SRP343485	PRJNA774981	774981	SRS10746836	simple	447426	human oral metagenome	30222R2S36OSRG102	no	UNIVERSIDADE DE SANTIAGO DE COMPOSTELA	SRA1318756	public	571DDF6C7310E054443FC58B120A8EFF	6A8ABBF3AFF9EBD8E856A46A51D02D12	F	72	Healthy	No	#N/A	Caucasian	Saliva	Spain: SANTIAGO	72	#N/A	Healthy	#N/A	SRR16600140	Observed	35	#N/A
SAMN22600548	SRR16600141	2021-10-27 16:48:20	2021-10-27 16:46:52	239922	144433044	239922	602	81	https://sra-download.ncbi.nlm.nih.gov/traces/sra62/SRR/016211/SRR16600141	SRX12801267	30222_101_S35_Healthy	AMPLICON	PCR	METAGENOMIC	PAIRED	0	0	ILLUMINA	Illumina MiSeq	SRP343485	PRJNA774981	774981	SRS10746835	simple	447426	human oral metagenome	30222R2S35OSRG101	no	UNIVERSIDADE DE SANTIAGO DE COMPOSTELA	SRA1318756	public	C911E57BF3ACFC5BFB0F89BD4276DCC5	8CB71DB76691908406BAE00AA7EC6DCA	F	61	Healthy	No	#N/A	Caucasian	Saliva	Spain: SANTIAGO	61	#N/A	Healthy	#N/A	SRR16600141	Observed	21	#N/A
SAMN22600545	SRR16600144	2021-10-27 16:48:20	2021-10-27 16:46:44	272959	164321318	272959	602	96	https://sra-download.ncbi.nlm.nih.gov/traces/sra36/SRR/016211/SRR16600144	SRX12801264	30222_98_S32_Healthy	AMPLICON	PCR	METAGENOMIC	PAIRED	0	0	ILLUMINA	Illumina MiSeq	SRP343485	PRJNA774981	774981	SRS10746832	simple	447426	human oral metagenome	30222R2S32OSRG98	no	UNIVERSIDADE DE SANTIAGO DE COMPOSTELA	SRA1318756	public	33A2EE51D0A7E2A1CECD284331260F77	6B63F37441BBC2796D6DE884483DBB79	F	37	Healthy	No	#N/A	Caucasian	Saliva	Spain: SANTIAGO	37	#N/A	Healthy	#N/A	SRR16600144	Observed	37	#N/A
SAMN22600517	SRR16600146	2021-10-27 16:48:20	2021-10-27 16:46:57	357208	215039216	357208	602	121	https://sra-download.ncbi.nlm.nih.gov/traces/sra44/SRR/016211/SRR16600146	SRX12801262	30222_70_S4_Healthy	AMPLICON	PCR	METAGENOMIC	PAIRED	0	0	ILLUMINA	Illumina MiSeq	SRP343485	PRJNA774981	774981	SRS10746830	simple	447426	human oral metagenome	30222R2S4OSRG70	no	UNIVERSIDADE DE SANTIAGO DE COMPOSTELA	SRA1318756	public	401453520E07172162FAFD1E149E965B	2F5FA072EECABF96443E9100461C487C	F	46	Healthy	No	#N/A	Caucasian	Saliva	Spain: SANTIAGO	46	#N/A	Healthy	#N/A	SRR16600146	Observed	36	#N/A
SAMN22600537	SRR16600153	2021-10-27 16:48:19	2021-10-27 16:47:02	328007	197460214	328007	602	113	https://sra-download.ncbi.nlm.nih.gov/traces/sra75/SRR/016211/SRR16600153	SRX12801255	30222_90_S24_Healthy	AMPLICON	PCR	METAGENOMIC	PAIRED	0	0	ILLUMINA	Illumina MiSeq	SRP343485	PRJNA774981	774981	SRS10746823	simple	447426	human oral metagenome	30222R2S24OSRG90	no	UNIVERSIDADE DE SANTIAGO DE COMPOSTELA	SRA1318756	public	5A17549CC88D2CABB487DE98A0D7F876	3F2138AD30DAA1B4C606D318AD8C0537	F	50	Healthy	Yes	#N/A	Caucasian	Saliva	Spain: SANTIAGO	50	#N/A	Healthy	#N/A	SRR16600153	Observed	28	#N/A
SAMN22600516	SRR16600157	2021-10-27 17:01:31	2021-10-27 16:54:29	312566	188164732	312566	602	105	https://sra-download.ncbi.nlm.nih.gov/traces/sra54/SRR/016211/SRR16600157	SRX12801251	30222_69_S3_Healthy	AMPLICON	PCR	METAGENOMIC	PAIRED	0	0	ILLUMINA	Illumina MiSeq	SRP343485	PRJNA774981	774981	SRS10746819	simple	447426	human oral metagenome	30222R2S3OSRG69	no	UNIVERSIDADE DE SANTIAGO DE COMPOSTELA	SRA1318756	public	E19B8D2BE23015F9B97E348CA8BB33DB	3F275E2DDBF0460627E7138B62BF3B71	M	50	Healthy	No	#N/A	Caucasian	Saliva	Spain: SANTIAGO	50	#N/A	Healthy	#N/A	SRR16600157	Observed	31	#N/A
SAMN22600532	SRR16600159	2021-10-27 17:00:35	2021-10-27 16:46:58	280516	168870632	280516	602	95	https://sra-download.ncbi.nlm.nih.gov/traces/sra44/SRR/016211/SRR16600159	SRX12801249	30222_85_S19_Healthy	AMPLICON	PCR	METAGENOMIC	PAIRED	0	0	ILLUMINA	Illumina MiSeq	SRP343485	PRJNA774981	774981	SRS10746817	simple	447426	human oral metagenome	30222R2S19OSRG85	no	UNIVERSIDADE DE SANTIAGO DE COMPOSTELA	SRA1318756	public	01A3CB872009126C7D93E2C923F99CBC	A44605C27E687058379009ADA1AC2D01	M	39	Healthy	No	#N/A	Caucasian	Saliva	Portugal: OPORTO	39	#N/A	Healthy	#N/A	SRR16600159	Observed	29	#N/A
SAMN22600531	SRR16600160	2021-10-27 16:50:21	2021-10-27 16:46:51	238674	143681748	238674	602	80	https://sra-download.ncbi.nlm.nih.gov/traces/sra9/SRR/016211/SRR16600160	SRX12801248	30222_84_S18_Healthy	AMPLICON	PCR	METAGENOMIC	PAIRED	0	0	ILLUMINA	Illumina MiSeq	SRP343485	PRJNA774981	774981	SRS10746816	simple	447426	human oral metagenome	30222R2S18OSRG84	no	UNIVERSIDADE DE SANTIAGO DE COMPOSTELA	SRA1318756	public	24EEE9375A68FCFE2272D951CB39DB79	CCC97E03326AFEF92F06C30E5D0489EF	M	42	Healthy	No	#N/A	Caucasian	Saliva	Portugal: OPORTO	42	#N/A	Healthy	#N/A	SRR16600160	Observed	22	#N/A
SAMN22600530	SRR16600161	2021-10-27 16:50:21	2021-10-27 16:47:09	295853	178103506	295853	602	100	https://sra-download.ncbi.nlm.nih.gov/traces/sra35/SRR/016211/SRR16600161	SRX12801247	30222_83_S17_Healthy	AMPLICON	PCR	METAGENOMIC	PAIRED	0	0	ILLUMINA	Illumina MiSeq	SRP343485	PRJNA774981	774981	SRS10746815	simple	447426	human oral metagenome	30222R2S17OSRG83	no	UNIVERSIDADE DE SANTIAGO DE COMPOSTELA	SRA1318756	public	7A0D9132149EC0A2A123AAC49D4017DF	63C0CAC190FEEE1D671E72C2370AE90D	M	35	Healthy	No	#N/A	Caucasian	Saliva	Portugal: OPORTO	35	#N/A	Healthy	#N/A	SRR16600161	Observed	31	#N/A
SAMN22600529	SRR16600162	2021-10-27 16:49:39	2021-10-27 16:46:53	195731	117830062	195731	602	77	https://sra-download.ncbi.nlm.nih.gov/traces/sra62/SRR/016211/SRR16600162	SRX12801246	30222_82_S16_Healthy	AMPLICON	PCR	METAGENOMIC	PAIRED	0	0	ILLUMINA	Illumina MiSeq	SRP343485	PRJNA774981	774981	SRS10746814	simple	447426	human oral metagenome	30222R2S16OSRG82	no	UNIVERSIDADE DE SANTIAGO DE COMPOSTELA	SRA1318756	public	A1F64E36D31134773DAA535E1A4DD401	B83B832FA7A3BCC8FC39AC127233EB2C	F	39	Healthy	No	#N/A	Caucasian	Saliva	Portugal: OPORTO	39	#N/A	Healthy	#N/A	SRR16600162	Observed	28	#N/A
SAMN22600528	SRR16600163	2021-10-27 16:48:19	2021-10-27 16:46:57	220778	132908356	220778	602	77	https://sra-download.ncbi.nlm.nih.gov/traces/sra78/SRR/016211/SRR16600163	SRX12801245	30222_81_S15_Healthy	AMPLICON	PCR	METAGENOMIC	PAIRED	0	0	ILLUMINA	Illumina MiSeq	SRP343485	PRJNA774981	774981	SRS10746813	simple	447426	human oral metagenome	30222R2S15OSRG81	no	UNIVERSIDADE DE SANTIAGO DE COMPOSTELA	SRA1318756	public	3842E4D71C03402B83A48AB0B01C3B99	B65240249931977580BA80CCF8E58F97	F	38	Healthy	Yes	#N/A	Caucasian	Saliva	Portugal: OPORTO	38	#N/A	Healthy	#N/A	SRR16600163	Observed	26	#N/A
SAMN22600527	SRR16600164	2021-10-27 16:50:21	2021-10-27 16:47:01	315442	189896084	315442	602	108	https://sra-download.ncbi.nlm.nih.gov/traces/sra49/SRR/016211/SRR16600164	SRX12801244	30222_80_S14_Healthy	AMPLICON	PCR	METAGENOMIC	PAIRED	0	0	ILLUMINA	Illumina MiSeq	SRP343485	PRJNA774981	774981	SRS10746812	simple	447426	human oral metagenome	30222R2S14OSRG80	no	UNIVERSIDADE DE SANTIAGO DE COMPOSTELA	SRA1318756	public	41D8C998D9C32AACCF243574A380EE54	1FFF013E1852F301EE0379FA7CEC7C58	M	36	Healthy	No	#N/A	Caucasian	Saliva	Portugal: OPORTO	36	#N/A	Healthy	#N/A	SRR16600164	Observed	30	#N/A
SAMN22600526	SRR16600165	2021-10-27 16:50:21	2021-10-27 16:47:02	266058	160166916	266058	602	91	https://sra-download.ncbi.nlm.nih.gov/traces/sra71/SRR/016211/SRR16600165	SRX12801243	30222_79_S13_Healthy	AMPLICON	PCR	METAGENOMIC	PAIRED	0	0	ILLUMINA	Illumina MiSeq	SRP343485	PRJNA774981	774981	SRS10746811	simple	447426	human oral metagenome	30222R2S13OSRG79	no	UNIVERSIDADE DE SANTIAGO DE COMPOSTELA	SRA1318756	public	363F4B03291B8B30A290A27B906586DD	75B8DEF42BAEEDF2E95B50224B056CB4	M	44	Healthy	No	#N/A	Caucasian	Saliva	Portugal: OPORTO	44	#N/A	Healthy	#N/A	SRR16600165	Observed	33	#N/A
SAMN22600524	SRR16600167	2021-10-27 16:48:18	2021-10-27 16:46:59	292949	176355298	292949	602	99	https://sra-download.ncbi.nlm.nih.gov/traces/sra72/SRR/016211/SRR16600167	SRX12801241	30222_77_S11_Healthy	AMPLICON	PCR	METAGENOMIC	PAIRED	0	0	ILLUMINA	Illumina MiSeq	SRP343485	PRJNA774981	774981	SRS10746809	simple	447426	human oral metagenome	30222R2S11OSRG77	no	UNIVERSIDADE DE SANTIAGO DE COMPOSTELA	SRA1318756	public	F7481E1461621057DDBBA45FD43E4351	670CE9A41D53939DE26BF934C8A8B6BB	M	57	Healthy	No	#N/A	Caucasian	Saliva	Portugal: OPORTO	57	#N/A	Healthy	#N/A	SRR16600167	Observed	26	#N/A
SAMN22600515	SRR16600168	2021-10-27 16:48:18	2021-10-27 16:47:06	358713	215945226	358713	602	120	https://sra-download.ncbi.nlm.nih.gov/traces/sra44/SRR/016211/SRR16600168	SRX12801240	30222_68_S2_Healthy	AMPLICON	PCR	METAGENOMIC	PAIRED	0	0	ILLUMINA	Illumina MiSeq	SRP343485	PRJNA774981	774981	SRS10746808	simple	447426	human oral metagenome	30222R2S2OSRG68	no	UNIVERSIDADE DE SANTIAGO DE COMPOSTELA	SRA1318756	public	213DD108DC0072956BC5265062546E0F	40C0AE8A2D917B5732D6B663AE174506	F	41	Healthy	Yes	#N/A	Caucasian	Saliva	Spain: SANTIAGO	41	#N/A	Healthy	#N/A	SRR16600168	Observed	32	#N/A
SAMN22600514	SRR16600169	2021-10-27 16:48:18	2021-10-27 16:47:00	368386	221768372	368386	602	123	https://sra-download.ncbi.nlm.nih.gov/traces/sra29/SRR/016211/SRR16600169	SRX12801239	30222_67_S1_Healthy	AMPLICON	PCR	METAGENOMIC	PAIRED	0	0	ILLUMINA	Illumina MiSeq	SRP343485	PRJNA774981	774981	SRS10746807	simple	447426	human oral metagenome	30222R2S1OSRG67	no	UNIVERSIDADE DE SANTIAGO DE COMPOSTELA	SRA1318756	public	6EDE66F56915946E58E9E1CE6AEE664C	B17A224788793A3C3E5B268BF59209A8	F	44	Healthy	No	#N/A	Caucasian	Saliva	Spain: SANTIAGO	44	#N/A	Healthy	#N/A	SRR16600169	Observed	30	#N/A

## Sheet: Alpha_diversity_Perio
BioSample	Run	ReleaseDate	LoadDate	spots	bases	spots_with_mates	avgLength	size_MB	download_path	Experiment	LibraryName	LibraryStrategy	LibrarySelection	LibrarySource	LibraryLayout	InsertSize	InsertDev	Platform	Model	SRAStudy	BioProject	ProjectID	Sample	SampleType	TaxID	ScientificName	SampleName	Tumor	CenterName	Submission	Consent	RunHash	ReadHash	Sex	Age	Perio	Smoking	Group	Race	Site	Geo	AgeYrs	AgeCat	Periodontitis	PerioCategory	samples	variable	value	se
SAMEA2500584	ERR494349	2014-05-14 12:45:26	2014-05-07 12:35:54	53164	16055528	53164	302	9	https://sra-downloadb.st-va.ncbi.nlm.nih.gov/sos2/sra-pub-run-4/ERR494349/ERR494349.1	ERX459765	unspecified	AMPLICON	PCR	METAGENOMIC	PAIRED	200	0	ILLUMINA	Illumina MiSeq	ERP005509	PRJEB6047	244395	ERS450497	simple	447426	human oral metagenome	SAMEA2500584	no	UNIVERSITY OF WATERLOO	ERA307727	public	0726AD05B810A883461790897CC0539E	8E120E1E2BFC34F1AF05EDCF996B867F	F	71	periodontitis	#N/A	#N/A	#N/A	Subgingival	Canada	71	#N/A	Periodontitis	#N/A	ERR494349	Observed	29	#N/A
SAMEA2500583	ERR494350	2014-05-14 12:45:26	2014-05-07 12:35:56	48285	14582070	48285	302	9	https://sra-downloadb.st-va.ncbi.nlm.nih.gov/sos2/sra-pub-run-4/ERR494350/ERR494350.1	ERX459766	unspecified	AMPLICON	PCR	METAGENOMIC	PAIRED	200	0	ILLUMINA	Illumina MiSeq	ERP005509	PRJEB6047	244395	ERS450496	simple	447426	human oral metagenome	SAMEA2500583	no	UNIVERSITY OF WATERLOO	ERA307727	public	12F2FBDF89C63CCA5CCACC8E468C82BC	CA9037B44AC83E0AD020294F4BEE8A03	F	71	periodontitis	#N/A	#N/A	#N/A	Plaque	Canada	71	#N/A	Periodontitis	#N/A	ERR494350	Observed	32	#N/A
SAMEA2500611	ERR494352	2014-05-14 12:45:26	2014-05-07 12:36:11	39409	11901518	39409	302	7	https://sra-downloadb.st-va.ncbi.nlm.nih.gov/sos2/sra-pub-run-4/ERR494352/ERR494352.1	ERX459768	unspecified	AMPLICON	PCR	METAGENOMIC	PAIRED	200	0	ILLUMINA	Illumina MiSeq	ERP005509	PRJEB6047	244395	ERS450524	simple	447426	human oral metagenome	SAMEA2500611	no	UNIVERSITY OF WATERLOO	ERA307727	public	1EDA550F2C7D98A7ABAD197ED9574E6B	2FA8F82441B4CEC81E3C91996D9DC60A	M	37	periodontitis	#N/A	#N/A	#N/A	Subgingival	Canada	37	#N/A	Periodontitis	#N/A	ERR494352	Observed	28	#N/A
SAMEA2500610	ERR494353	2014-05-14 12:45:26	2014-05-07 12:36:11	54830	16558660	54830	302	10	https://sra-downloadb.st-va.ncbi.nlm.nih.gov/sos2/sra-pub-run-4/ERR494353/ERR494353.1	ERX459769	unspecified	AMPLICON	PCR	METAGENOMIC	PAIRED	200	0	ILLUMINA	Illumina MiSeq	ERP005509	PRJEB6047	244395	ERS450523	simple	447426	human oral metagenome	SAMEA2500610	no	UNIVERSITY OF WATERLOO	ERA307727	public	1BD2BA84B6F8DD9F5F782DB050671B29	0E9F17474F1CD711B7812E69FAD6A6BB	M	37	periodontitis	#N/A	#N/A	#N/A	Plaque	Canada	37	#N/A	Periodontitis	#N/A	ERR494353	Observed	21	#N/A
SAMEA2500614	ERR494355	2014-05-14 12:45:26	2014-05-07 12:36:17	39154	11824508	39154	302	7	https://sra-downloadb.st-va.ncbi.nlm.nih.gov/sos2/sra-pub-run-4/ERR494355/ERR494355.1	ERX459771	unspecified	AMPLICON	PCR	METAGENOMIC	PAIRED	200	0	ILLUMINA	Illumina MiSeq	ERP005509	PRJEB6047	244395	ERS450527	simple	447426	human oral metagenome	SAMEA2500614	no	UNIVERSITY OF WATERLOO	ERA307727	public	48485EABDE060B68700E22761D834145	DFE2BC80514CF9E02D0FF7A2E040DB60	F	51	periodontitis	#N/A	#N/A	#N/A	Subgingival	Canada	51	#N/A	Periodontitis	#N/A	ERR494355	Observed	26	#N/A
SAMEA2500613	ERR494356	2014-05-14 12:45:26	2014-05-07 12:36:18	28768	8687936	28768	302	5	https://sra-downloadb.st-va.ncbi.nlm.nih.gov/sos2/sra-pub-run-4/ERR494356/ERR494356.1	ERX459772	unspecified	AMPLICON	PCR	METAGENOMIC	PAIRED	200	0	ILLUMINA	Illumina MiSeq	ERP005509	PRJEB6047	244395	ERS450526	simple	447426	human oral metagenome	SAMEA2500613	no	UNIVERSITY OF WATERLOO	ERA307727	public	3B1A9F54FFB81F26BC79AA40A5B69654	4F3E46BD1531481EBFB512A3916B8111	F	51	periodontitis	#N/A	#N/A	#N/A	Plaque	Canada	51	#N/A	Periodontitis	#N/A	ERR494356	Observed	17	#N/A
SAMEA2500617	ERR494358	2014-05-14 12:45:26	2014-05-07 12:36:44	106863	32272626	106863	302	20	https://sra-downloadb.st-va.ncbi.nlm.nih.gov/sos2/sra-pub-run-4/ERR494358/ERR494358.1	ERX459774	unspecified	AMPLICON	PCR	METAGENOMIC	PAIRED	200	0	ILLUMINA	Illumina MiSeq	ERP005509	PRJEB6047	244395	ERS450530	simple	447426	human oral metagenome	SAMEA2500617	no	UNIVERSITY OF WATERLOO	ERA307727	public	06EA521F5583FA66BBD150B93CD4D129	6498DF2D7503430D29EEF52568845B14	M	56	periodontitis	#N/A	#N/A	#N/A	Subgingival	Canada	56	#N/A	Periodontitis	#N/A	ERR494358	Observed	21	#N/A
SAMEA2500616	ERR494359	2014-05-14 12:45:26	2014-05-07 12:36:42	43425	13114350	43425	302	8	https://sra-downloadb.st-va.ncbi.nlm.nih.gov/sos2/sra-pub-run-4/ERR494359/ERR494359.1	ERX459775	unspecified	AMPLICON	PCR	METAGENOMIC	PAIRED	200	0	ILLUMINA	Illumina MiSeq	ERP005509	PRJEB6047	244395	ERS450529	simple	447426	human oral metagenome	SAMEA2500616	no	UNIVERSITY OF WATERLOO	ERA307727	public	29D1F0E83D42E482ECE7668FC01668ED	D29D705C55AA57E19EF967BFAC4C3E1F	M	56	periodontitis	#N/A	#N/A	#N/A	Plaque	Canada	56	#N/A	Periodontitis	#N/A	ERR494359	Observed	21	#N/A
SAMEA2500620	ERR494361	2014-05-14 12:45:26	2014-05-07 12:36:42	91126	27520052	91126	302	17	https://sra-downloadb.st-va.ncbi.nlm.nih.gov/sos2/sra-pub-run-4/ERR494361/ERR494361.1	ERX459777	unspecified	AMPLICON	PCR	METAGENOMIC	PAIRED	200	0	ILLUMINA	Illumina MiSeq	ERP005509	PRJEB6047	244395	ERS450533	simple	447426	human oral metagenome	SAMEA2500620	no	UNIVERSITY OF WATERLOO	ERA307727	public	2841E85623244A69A662ACF67B75E770	0544E0AB1D48BB445EB06DB31DFA46C7	F	56	periodontitis	#N/A	#N/A	#N/A	Subgingival	Canada	56	#N/A	Periodontitis	#N/A	ERR494361	Observed	28	#N/A
SAMEA2500619	ERR494362	2014-05-14 12:45:26	2014-05-07 12:36:42	36916	11148632	36916	302	6	https://sra-downloadb.st-va.ncbi.nlm.nih.gov/sos2/sra-pub-run-4/ERR494362/ERR494362.1	ERX459778	unspecified	AMPLICON	PCR	METAGENOMIC	PAIRED	200	0	ILLUMINA	Illumina MiSeq	ERP005509	PRJEB6047	244395	ERS450532	simple	447426	human oral metagenome	SAMEA2500619	no	UNIVERSITY OF WATERLOO	ERA307727	public	0407F68B1E6A43B90264F8CB73413D84	AA1874CC19F41268E9F2760604815CAC	F	56	periodontitis	#N/A	#N/A	#N/A	Plaque	Canada	56	#N/A	Periodontitis	#N/A	ERR494362	Observed	28	#N/A
SAMEA2500587	ERR494364	2014-05-14 12:45:26	2014-05-07 12:36:55	37791	11412882	37791	302	7	https://sra-downloadb.st-va.ncbi.nlm.nih.gov/sos2/sra-pub-run-4/ERR494364/ERR494364.1	ERX459780	unspecified	AMPLICON	PCR	METAGENOMIC	PAIRED	200	0	ILLUMINA	Illumina MiSeq	ERP005509	PRJEB6047	244395	ERS450500	simple	447426	human oral metagenome	SAMEA2500587	no	UNIVERSITY OF WATERLOO	ERA307727	public	99274E82D77A8B70E8F159BF878E9105	14012747EE895E1F78B05C199EA970BB	F	60	periodontitis	#N/A	#N/A	#N/A	Subgingival	Canada	60	#N/A	Periodontitis	#N/A	ERR494364	Observed	20	#N/A
SAMEA2500586	ERR494365	2014-05-14 12:45:26	2014-05-07 12:36:54	61221	18488742	61221	302	11	https://sra-downloadb.st-va.ncbi.nlm.nih.gov/sos2/sra-pub-run-4/ERR494365/ERR494365.1	ERX459781	unspecified	AMPLICON	PCR	METAGENOMIC	PAIRED	200	0	ILLUMINA	Illumina MiSeq	ERP005509	PRJEB6047	244395	ERS450499	simple	447426	human oral metagenome	SAMEA2500586	no	UNIVERSITY OF WATERLOO	ERA307727	public	4B32B738520116824BFD328715A98236	7E8575DADA063DD35FCB3C227CA68104	F	60	periodontitis	#N/A	#N/A	#N/A	Plaque	Canada	60	#N/A	Periodontitis	#N/A	ERR494365	Observed	19	#N/A
SAMEA2500590	ERR494367	2014-05-14 12:45:26	2014-05-07 12:36:55	47625	14382750	47625	302	8	https://sra-downloadb.st-va.ncbi.nlm.nih.gov/sos2/sra-pub-run-4/ERR494367/ERR494367.1	ERX459783	unspecified	AMPLICON	PCR	METAGENOMIC	PAIRED	200	0	ILLUMINA	Illumina MiSeq	ERP005509	PRJEB6047	244395	ERS450503	simple	447426	human oral metagenome	SAMEA2500590	no	UNIVERSITY OF WATERLOO	ERA307727	public	38F4A2CB4F823DEBD353A01A62BC695E	0DE6BEC5E440BC3C56F99E96EE686854	M	57	periodontitis	#N/A	#N/A	#N/A	Subgingival	Canada	57	#N/A	Periodontitis	#N/A	ERR494367	Observed	24	#N/A
SAMEA2500589	ERR494368	2014-05-14 12:45:26	2014-05-07 12:36:56	54986	16605772	54986	302	10	https://sra-downloadb.st-va.ncbi.nlm.nih.gov/sos2/sra-pub-run-4/ERR494368/ERR494368.1	ERX459784	unspecified	AMPLICON	PCR	METAGENOMIC	PAIRED	200	0	ILLUMINA	Illumina MiSeq	ERP005509	PRJEB6047	244395	ERS450502	simple	447426	human oral metagenome	SAMEA2500589	no	UNIVERSITY OF WATERLOO	ERA307727	public	687916EF29A91F26E911CA4F40B7BE96	BDBC9CDE14ACEC7234E975FB37BFF00E	M	57	periodontitis	#N/A	#N/A	#N/A	Plaque	Canada	57	#N/A	Periodontitis	#N/A	ERR494368	Observed	19	#N/A
SAMEA2500593	ERR494370	2014-05-14 12:45:26	2014-05-07 12:36:56	61583	18598066	61583	302	11	https://sra-downloadb.st-va.ncbi.nlm.nih.gov/sos2/sra-pub-run-4/ERR494370/ERR494370.1	ERX459786	unspecified	AMPLICON	PCR	METAGENOMIC	PAIRED	200	0	ILLUMINA	Illumina MiSeq	ERP005509	PRJEB6047	244395	ERS450506	simple	447426	human oral metagenome	SAMEA2500593	no	UNIVERSITY OF WATERLOO	ERA307727	public	0F03880371F5C8CDCF2F6AE457031097	2CADB6CFED86A3DD176756116C4D1313	F	47	periodontitis	#N/A	#N/A	#N/A	Subgingival	Canada	47	#N/A	Periodontitis	#N/A	ERR494370	Observed	26	#N/A
SAMEA2500592	ERR494371	2014-05-14 12:45:26	2014-05-07 12:36:54	67415	20359330	67415	302	12	https://sra-downloadb.st-va.ncbi.nlm.nih.gov/sos2/sra-pub-run-4/ERR494371/ERR494371.1	ERX459787	unspecified	AMPLICON	PCR	METAGENOMIC	PAIRED	200	0	ILLUMINA	Illumina MiSeq	ERP005509	PRJEB6047	244395	ERS450505	simple	447426	human oral metagenome	SAMEA2500592	no	UNIVERSITY OF WATERLOO	ERA307727	public	4582292FCFC2782B17CAD1534DA037F3	014E333481993D6479ADFED463630585	F	47	periodontitis	#N/A	#N/A	#N/A	Plaque	Canada	47	#N/A	Periodontitis	#N/A	ERR494371	Observed	27	#N/A
SAMEA2500596	ERR494373	2014-05-14 12:45:26	2014-05-07 12:37:25	121917	36818934	121917	302	22	https://sra-downloadb.st-va.ncbi.nlm.nih.gov/sos2/sra-pub-run-4/ERR494373/ERR494373.1	ERX459789	unspecified	AMPLICON	PCR	METAGENOMIC	PAIRED	200	0	ILLUMINA	Illumina MiSeq	ERP005509	PRJEB6047	244395	ERS450509	simple	447426	human oral metagenome	SAMEA2500596	no	UNIVERSITY OF WATERLOO	ERA307727	public	ACE7F83AC3E230DF643DAC1216AA8737	3EF57FA7FBB0A1BAB0EEE792CD46BAF3	M	25	periodontitis	#N/A	#N/A	#N/A	Subgingival	Canada	25	#N/A	Periodontitis	#N/A	ERR494373	Observed	22	#N/A
SAMEA2500595	ERR494374	2014-05-14 12:45:26	2014-05-07 12:37:29	43411	13110122	43411	302	8	https://sra-downloadb.st-va.ncbi.nlm.nih.gov/sos2/sra-pub-run-4/ERR494374/ERR494374.1	ERX459790	unspecified	AMPLICON	PCR	METAGENOMIC	PAIRED	200	0	ILLUMINA	Illumina MiSeq	ERP005509	PRJEB6047	244395	ERS450508	simple	447426	human oral metagenome	SAMEA2500595	no	UNIVERSITY OF WATERLOO	ERA307727	public	C44B5347ADEAF0D5A984221A728DF54F	0C10077B8DE26EB7D1DEE013B3C92616	M	25	periodontitis	#N/A	#N/A	#N/A	Plaque	Canada	25	#N/A	Periodontitis	#N/A	ERR494374	Observed	29	#N/A
SAMEA2500599	ERR494376	2014-05-14 12:45:26	2014-05-07 12:37:31	37843	11428586	37843	302	7	https://sra-downloadb.st-va.ncbi.nlm.nih.gov/sos2/sra-pub-run-4/ERR494376/ERR494376.1	ERX459792	unspecified	AMPLICON	PCR	METAGENOMIC	PAIRED	200	0	ILLUMINA	Illumina MiSeq	ERP005509	PRJEB6047	244395	ERS450512	simple	447426	human oral metagenome	SAMEA2500599	no	UNIVERSITY OF WATERLOO	ERA307727	public	6305C2E8D65452F3F206D72199000714	2C9E4E3A063E276B5B88E462435AC19D	M	30	periodontitis	#N/A	#N/A	#N/A	Subgingival	Canada	30	#N/A	Periodontitis	#N/A	ERR494376	Observed	23	#N/A
SAMEA2500598	ERR494377	2014-05-14 12:45:26	2014-05-07 12:37:35	58892	17785384	58892	302	11	https://sra-downloadb.st-va.ncbi.nlm.nih.gov/sos2/sra-pub-run-4/ERR494377/ERR494377.1	ERX459793	unspecified	AMPLICON	PCR	METAGENOMIC	PAIRED	200	0	ILLUMINA	Illumina MiSeq	ERP005509	PRJEB6047	244395	ERS450511	simple	447426	human oral metagenome	SAMEA2500598	no	UNIVERSITY OF WATERLOO	ERA307727	public	2495B8613A02192D5B1548E62A44C636	ABCC5C285293015692F902284F5720AD	M	30	periodontitis	#N/A	#N/A	#N/A	Plaque	Canada	30	#N/A	Periodontitis	#N/A	ERR494377	Observed	27	#N/A
SAMEA2500602	ERR494379	2014-05-14 12:45:26	2014-05-07 12:37:40	32969	9956638	32969	302	6	https://sra-downloadb.st-va.ncbi.nlm.nih.gov/sos2/sra-pub-run-4/ERR494379/ERR494379.1	ERX459795	unspecified	AMPLICON	PCR	METAGENOMIC	PAIRED	200	0	ILLUMINA	Illumina MiSeq	ERP005509	PRJEB6047	244395	ERS450515	simple	447426	human oral metagenome	SAMEA2500602	no	UNIVERSITY OF WATERLOO	ERA307727	public	DBBF1AAF4382A660E9615544C16CD4D8	1B733E5B7ACA7C3874E1912C35659FA0	F	32	periodontitis	#N/A	#N/A	#N/A	Subgingival	Canada	32	#N/A	Periodontitis	#N/A	ERR494379	Observed	19	#N/A
SAMEA2500601	ERR494380	2014-05-14 12:45:26	2014-05-07 12:37:43	53692	16214984	53692	302	10	https://sra-downloadb.st-va.ncbi.nlm.nih.gov/sos2/sra-pub-run-4/ERR494380/ERR494380.1	ERX459796	unspecified	AMPLICON	PCR	METAGENOMIC	PAIRED	200	0	ILLUMINA	Illumina MiSeq	ERP005509	PRJEB6047	244395	ERS450514	simple	447426	human oral metagenome	SAMEA2500601	no	UNIVERSITY OF WATERLOO	ERA307727	public	8BD63DF4D48A47276A3BDDDF9975B33C	49FFED7A118CB67570CF699863DC9ED9	F	32	periodontitis	#N/A	#N/A	#N/A	Plaque	Canada	32	#N/A	Periodontitis	#N/A	ERR494380	Observed	31	#N/A
SAMEA2500605	ERR494382	2014-05-14 12:45:26	2014-05-07 12:37:49	80945	24445390	80945	302	15	https://sra-downloadb.st-va.ncbi.nlm.nih.gov/sos2/sra-pub-run-4/ERR494382/ERR494382.1	ERX459798	unspecified	AMPLICON	PCR	METAGENOMIC	PAIRED	200	0	ILLUMINA	Illumina MiSeq	ERP005509	PRJEB6047	244395	ERS450518	simple	447426	human oral metagenome	SAMEA2500605	no	UNIVERSITY OF WATERLOO	ERA307727	public	B35ACE6D04A5E653DA22637194FE44FD	28734E9BDAA6822E5A422ABEAB6720D3	M	31	periodontitis	#N/A	#N/A	#N/A	Subgingival	Canada	31	#N/A	Periodontitis	#N/A	ERR494382	Observed	23	#N/A
SAMEA2500604	ERR494383	2014-05-14 12:45:26	2014-05-07 12:37:49	113861	34386022	113861	302	21	https://sra-downloadb.st-va.ncbi.nlm.nih.gov/sos2/sra-pub-run-4/ERR494383/ERR494383.1	ERX459799	unspecified	AMPLICON	PCR	METAGENOMIC	PAIRED	200	0	ILLUMINA	Illumina MiSeq	ERP005509	PRJEB6047	244395	ERS450517	simple	447426	human oral metagenome	SAMEA2500604	no	UNIVERSITY OF WATERLOO	ERA307727	public	878C26BDCF978E10D2FE0DB1A10D178D	048F80CF6AAF9539C95BCDB0BF996D80	M	31	periodontitis	#N/A	#N/A	#N/A	Plaque	Canada	31	#N/A	Periodontitis	#N/A	ERR494383	Observed	23	#N/A
SAMEA2500608	ERR494385	2014-05-14 12:45:26	2014-05-07 12:37:47	61522	18579644	61522	302	11	https://sra-downloadb.st-va.ncbi.nlm.nih.gov/sos2/sra-pub-run-4/ERR494385/ERR494385.1	ERX459801	unspecified	AMPLICON	PCR	METAGENOMIC	PAIRED	200	0	ILLUMINA	Illumina MiSeq	ERP005509	PRJEB6047	244395	ERS450521	simple	447426	human oral metagenome	SAMEA2500608	no	UNIVERSITY OF WATERLOO	ERA307727	public	F9CEFB608E9505CFEAC7F844D3A1B3F3	36AC8F1A0EB2B062BF77B2701F81FED9	F	55	periodontitis	#N/A	#N/A	#N/A	Subgingival	Canada	55	#N/A	Periodontitis	#N/A	ERR494385	Observed	32	#N/A
SAMEA2500607	ERR494386	2014-05-14 12:45:26	2014-05-07 12:36:27	47836	14446472	47836	302	9	https://sra-downloadb.st-va.ncbi.nlm.nih.gov/sos2/sra-pub-run-4/ERR494386/ERR494386.1	ERX459802	unspecified	AMPLICON	PCR	METAGENOMIC	PAIRED	200	0	ILLUMINA	Illumina MiSeq	ERP005509	PRJEB6047	244395	ERS450520	simple	447426	human oral metagenome	SAMEA2500607	no	UNIVERSITY OF WATERLOO	ERA307727	public	F5CDE458ECEC01E23B5D54A7DB24FD52	F7D0BD80BAF9BEEFFF7DE1DEA6DE9581	F	55	periodontitis	#N/A	#N/A	#N/A	Plaque	Canada	55	#N/A	Periodontitis	#N/A	ERR494386	Observed	30	#N/A
SAMN05360033	SRR5178070	2017-01-21 02:05:35	2017-01-16 02:04:34	44481	21831971	44481	490	14	https://sra-downloadb.st-va.ncbi.nlm.nih.gov/sos1/sra-pub-run-10/SRR5178070/SRR5178070.1	SRX2494249	P1S11MB	AMPLICON	PCR	METAGENOMIC	PAIRED	0	0	ILLUMINA	Illumina MiSeq	SRP077982	PRJNA324274	324274	SRS1923458	simple	447426	human oral metagenome	P1S11MB	no	UNIVERSIDADE DE SAO PAULO	SRA527509	public	226EEFFEAD9581CC995FD12BC0AAE7B8	EBC577613789788943750EEFFB849164	M	30	chronic periodontitis	#N/A	#N/A	#N/A	Plaque	Brazil:Guarulhos	30	#N/A	Periodontitis	#N/A	SRR5178070	Observed	33	#N/A
SAMN05360034	SRR5178071	2017-01-21 02:05:35	2017-01-16 02:04:27	17222	8394775	17222	487	5	https://sra-downloadb.st-va.ncbi.nlm.nih.gov/sos1/sra-pub-run-10/SRR5178071/SRR5178071.1	SRX2494250	P1S13MB	AMPLICON	PCR	METAGENOMIC	PAIRED	0	0	ILLUMINA	Illumina MiSeq	SRP077982	PRJNA324274	324274	SRS1923459	simple	447426	human oral metagenome	P1S13MB	no	UNIVERSIDADE DE SAO PAULO	SRA527509	public	12514514CC1BE706132042D58FE34A3C	672A60A620916178E9B9CF7461747A96	M	30	chronic periodontitis	#N/A	#N/A	#N/A	Plaque	Brazil:Guarulhos	30	#N/A	Periodontitis	#N/A	SRR5178071	Observed	24	#N/A
SAMN05360035	SRR5178072	2017-01-21 02:05:36	2017-01-16 02:04:31	61755	30351106	61755	491	20	https://sra-downloadb.st-va.ncbi.nlm.nih.gov/sos1/sra-pub-run-10/SRR5178072/SRR5178072.1	SRX2494251	P1S24MB	AMPLICON	PCR	METAGENOMIC	PAIRED	0	0	ILLUMINA	Illumina MiSeq	SRP077982	PRJNA324274	324274	SRS1923460	simple	447426	human oral metagenome	P1S24MB	no	UNIVERSIDADE DE SAO PAULO	SRA527509	public	C9B4F1CC636526655CE0AF30A5E00175	3B39E012FC6C7C98A04D7CDC39B5B082	M	30	chronic periodontitis	#N/A	#N/A	#N/A	Plaque	Brazil:Guarulhos	30	#N/A	Periodontitis	#N/A	SRR5178072	Observed	39	#N/A
SAMN05360036	SRR5178073	2017-01-21 02:05:37	2017-01-16 02:04:33	96533	40252492	96533	416	26	https://sra-downloadb.st-va.ncbi.nlm.nih.gov/sos1/sra-pub-run-10/SRR5178073/SRR5178073.1	SRX2494252	P2S15MB	AMPLICON	PCR	METAGENOMIC	PAIRED	0	0	ILLUMINA	Illumina MiSeq	SRP077982	PRJNA324274	324274	SRS1923461	simple	447426	human oral metagenome	P2S15MB	no	UNIVERSIDADE DE SAO PAULO	SRA527509	public	8CA4B21ED2782B7CBCF4C70D3E99F2C4	57B1F719044D934D707929CFB3FE70D1	F	37	chronic periodontitis	#N/A	#N/A	#N/A	Plaque	Brazil:Guarulhos	37	#N/A	Periodontitis	#N/A	SRR5178073	Observed	46	#N/A
SAMN05360037	SRR5178074	2017-01-21 02:05:37	2017-01-16 02:04:31	48825	23474643	48825	480	16	https://sra-downloadb.st-va.ncbi.nlm.nih.gov/sos1/sra-pub-run-10/SRR5178074/SRR5178074.1	SRX2494253	P2S31MB	AMPLICON	PCR	METAGENOMIC	PAIRED	0	0	ILLUMINA	Illumina MiSeq	SRP077982	PRJNA324274	324274	SRS1923462	simple	447426	human oral metagenome	P2S31MB	no	UNIVERSIDADE DE SAO PAULO	SRA527509	public	1072DBE9C910F427669CF7D4FBFEA675	61D704E694B1B98179DF2378567E93FE	F	37	chronic periodontitis	#N/A	#N/A	#N/A	Plaque	Brazil:Guarulhos	37	#N/A	Periodontitis	#N/A	SRR5178074	Observed	36	#N/A
SAMN05360038	SRR5178075	2017-01-21 02:05:37	2017-01-16 02:04:33	59705	29204100	59705	489	19	https://sra-downloadb.st-va.ncbi.nlm.nih.gov/sos1/sra-pub-run-10/SRR5178075/SRR5178075.1	SRX2494254	P2S44MB	AMPLICON	PCR	METAGENOMIC	PAIRED	0	0	ILLUMINA	Illumina MiSeq	SRP077982	PRJNA324274	324274	SRS1923463	simple	447426	human oral metagenome	P2S44MB	no	UNIVERSIDADE DE SAO PAULO	SRA527509	public	E1187E4596AE861884D11BE62656E42D	A341791CDD133E933402C78F1226B298	F	37	chronic periodontitis	#N/A	#N/A	#N/A	Plaque	Brazil:Guarulhos	37	#N/A	Periodontitis	#N/A	SRR5178075	Observed	39	#N/A
SAMN05360039	SRR5178076	2017-01-21 02:05:38	2017-01-16 02:04:30	21213	10418298	21213	491	6	https://sra-downloadb.st-va.ncbi.nlm.nih.gov/sos1/sra-pub-run-10/SRR5178076/SRR5178076.1	SRX2494255	P3S21MB	AMPLICON	PCR	METAGENOMIC	PAIRED	0	0	ILLUMINA	Illumina MiSeq	SRP077982	PRJNA324274	324274	SRS1923464	simple	447426	human oral metagenome	P3S21MB	no	UNIVERSIDADE DE SAO PAULO	SRA527509	public	4618BF2F9F450A5A36555EF6AEF44434	708F2070EF12725A381A3D38293DD9C2	F	58	chronic periodontitis	#N/A	#N/A	#N/A	Plaque	Brazil:Guarulhos	58	#N/A	Periodontitis	#N/A	SRR5178076	Observed	32	#N/A
SAMN05360040	SRR5178077	2017-01-21 02:05:39	2017-01-16 02:04:38	158220	74705443	158220	472	41	https://sra-downloadb.st-va.ncbi.nlm.nih.gov/sos1/sra-pub-run-10/SRR5178077/SRR5178077.1	SRX2494256	P3S34DB	AMPLICON	PCR	METAGENOMIC	PAIRED	0	0	ILLUMINA	Illumina MiSeq	SRP077982	PRJNA324274	324274	SRS1923465	simple	447426	human oral metagenome	P3S34DB	no	UNIVERSIDADE DE SAO PAULO	SRA527509	public	4143AE49F02115E6471C2A9B07C70056	879CCC0BC37841A62B6102126D265988	F	58	chronic periodontitis	#N/A	#N/A	#N/A	Plaque	Brazil:Guarulhos	58	#N/A	Periodontitis	#N/A	SRR5178077	Observed	55	#N/A
SAMN05360041	SRR5178078	2017-01-21 02:05:40	2017-01-16 02:04:47	195826	91793758	195826	468	51	https://sra-downloadb.st-va.ncbi.nlm.nih.gov/sos1/sra-pub-run-10/SRR5178078/SRR5178078.1	SRX2494257	P3S44MB	AMPLICON	PCR	METAGENOMIC	PAIRED	0	0	ILLUMINA	Illumina MiSeq	SRP077982	PRJNA324274	324274	SRS1923466	simple	447426	human oral metagenome	P3S44MB	no	UNIVERSIDADE DE SAO PAULO	SRA527509	public	D9D400E28B11ED89514F29F29441B814	970DDA8A167BA77C435B108EE758AFAF	F	58	chronic periodontitis	#N/A	#N/A	#N/A	Plaque	Brazil:Guarulhos	58	#N/A	Periodontitis	#N/A	SRR5178078	Observed	57	#N/A
SAMN05360042	SRR5178079	2017-01-21 02:05:40	2017-01-16 02:04:45	111931	52752496	111931	471	29	https://sra-downloadb.st-va.ncbi.nlm.nih.gov/sos1/sra-pub-run-10/SRR5178079/SRR5178079.1	SRX2494258	P4S15MB	AMPLICON	PCR	METAGENOMIC	PAIRED	0	0	ILLUMINA	Illumina MiSeq	SRP077982	PRJNA324274	324274	SRS1923467	simple	447426	human oral metagenome	P4S15MB	no	UNIVERSIDADE DE SAO PAULO	SRA527509	public	F088F061F905AC31EE6973C33B6122B4	CDB8FCADBD2AF78DD4E1BE501D96BA75	M	37	chronic periodontitis	#N/A	#N/A	#N/A	Plaque	Brazil:Guarulhos	37	#N/A	Periodontitis	#N/A	SRR5178079	Observed	43	#N/A
SAMN05360043	SRR5178080	2017-01-21 02:05:40	2017-01-16 02:04:44	60907	28300281	60907	464	15	https://sra-downloadb.st-va.ncbi.nlm.nih.gov/sos1/sra-pub-run-10/SRR5178080/SRR5178080.1	SRX2494259	P4S21MB	AMPLICON	PCR	METAGENOMIC	PAIRED	0	0	ILLUMINA	Illumina MiSeq	SRP077982	PRJNA324274	324274	SRS1923468	simple	447426	human oral metagenome	P4S21MB	no	UNIVERSIDADE DE SAO PAULO	SRA527509	public	A53613DBDA11A44F445078B5C223EA3E	D29AC4B15D42119674F3237F628B23A4	M	37	chronic periodontitis	#N/A	#N/A	#N/A	Plaque	Brazil:Guarulhos	37	#N/A	Periodontitis	#N/A	SRR5178080	Observed	32	#N/A
SAMN05360044	SRR5178081	2017-01-21 02:05:40	2017-01-16 02:04:42	80075	36530327	80075	456	21	https://sra-downloadb.st-va.ncbi.nlm.nih.gov/sos1/sra-pub-run-10/SRR5178081/SRR5178081.1	SRX2494260	P4S45MB	AMPLICON	PCR	METAGENOMIC	PAIRED	0	0	ILLUMINA	Illumina MiSeq	SRP077982	PRJNA324274	324274	SRS1923469	simple	447426	human oral metagenome	P4S45MB	no	UNIVERSIDADE DE SAO PAULO	SRA527509	public	A88F77A6BA9E15E9D3A3D38EE0838569	F0C9A6CAF0776EF8DBE5075994C9FB19	M	37	chronic periodontitis	#N/A	#N/A	#N/A	Plaque	Brazil:Guarulhos	37	#N/A	Periodontitis	#N/A	SRR5178081	Observed	39	#N/A
SAMN05360045	SRR5178082	2017-01-21 02:05:41	2017-01-16 02:04:54	29760	14645951	29760	492	9	https://sra-downloadb.st-va.ncbi.nlm.nih.gov/sos1/sra-pub-run-10/SRR5178082/SRR5178082.1	SRX2494261	P5S24DP	AMPLICON	PCR	METAGENOMIC	PAIRED	0	0	ILLUMINA	Illumina MiSeq	SRP077982	PRJNA324274	324274	SRS1923470	simple	447426	human oral metagenome	P5S24DP	no	UNIVERSIDADE DE SAO PAULO	SRA527509	public	003435114A445A8EFB27944997A5A835	EA573200F3BE67D592A2420298033160	F	33	chronic periodontitis	#N/A	#N/A	#N/A	Plaque	Brazil:Guarulhos	33	#N/A	Periodontitis	#N/A	SRR5178082	Observed	31	#N/A
SAMN05360046	SRR5178083	2017-01-21 02:05:42	2017-01-16 02:04:49	131689	59989867	131689	455	34	https://sra-downloadb.st-va.ncbi.nlm.nih.gov/sos1/sra-pub-run-10/SRR5178083/SRR5178083.1	SRX2494262	P5S25MB	AMPLICON	PCR	METAGENOMIC	PAIRED	0	0	ILLUMINA	Illumina MiSeq	SRP077982	PRJNA324274	324274	SRS1923471	simple	447426	human oral metagenome	P5S25MB	no	UNIVERSIDADE DE SAO PAULO	SRA527509	public	1243ED770B3F42322FBDFA210F579B85	D0945DA3F97FFA376A331F91C01B0530	F	33	chronic periodontitis	#N/A	#N/A	#N/A	Plaque	Brazil:Guarulhos	33	#N/A	Periodontitis	#N/A	SRR5178083	Observed	39	#N/A
SAMN05360047	SRR5178084	2017-01-21 02:05:42	2017-01-16 02:04:40	23647	11635339	23647	492	7	https://sra-downloadb.st-va.ncbi.nlm.nih.gov/sos1/sra-pub-run-10/SRR5178084/SRR5178084.1	SRX2494263	P5S35MB	AMPLICON	PCR	METAGENOMIC	PAIRED	0	0	ILLUMINA	Illumina MiSeq	SRP077982	PRJNA324274	324274	SRS1923472	simple	447426	human oral metagenome	P5S35MB	no	UNIVERSIDADE DE SAO PAULO	SRA527509	public	1ED41081DAF40ED797A48BF1E1EED7F6	5DC10D387DF4112B92BF6247A11B33C6	F	33	chronic periodontitis	#N/A	#N/A	#N/A	Plaque	Brazil:Guarulhos	33	#N/A	Periodontitis	#N/A	SRR5178084	Observed	21	#N/A
SAMN05360048	SRR5178085	2017-01-21 02:05:41	2017-01-16 02:04:43	24392	11201896	24392	459	6	https://sra-downloadb.st-va.ncbi.nlm.nih.gov/sos1/sra-pub-run-10/SRR5178085/SRR5178085.1	SRX2494264	P6S23MB	AMPLICON	PCR	METAGENOMIC	PAIRED	0	0	ILLUMINA	Illumina MiSeq	SRP077982	PRJNA324274	324274	SRS1923473	simple	447426	human oral metagenome	P6S23MB	no	UNIVERSIDADE DE SAO PAULO	SRA527509	public	AE7BF615572B9075FB5CF52CB0BE4CD3	BF5177F4DAD59A07C50DF826EAAD90F9	F	59	chronic periodontitis	#N/A	#N/A	#N/A	Plaque	Brazil:Guarulhos	59	#N/A	Periodontitis	#N/A	SRR5178085	Observed	29	#N/A
SAMN05360049	SRR5178086	2017-01-21 02:05:44	2017-01-16 02:04:53	374374	175926811	374374	469	97	https://sra-downloadb.st-va.ncbi.nlm.nih.gov/sos1/sra-pub-run-10/SRR5178086/SRR5178086.1	SRX2494265	P6S33MB	AMPLICON	PCR	METAGENOMIC	PAIRED	0	0	ILLUMINA	Illumina MiSeq	SRP077982	PRJNA324274	324274	SRS1923474	simple	447426	human oral metagenome	P6S33MB	no	UNIVERSIDADE DE SAO PAULO	SRA527509	public	11E5E3228C445C20EAF1B3FEE4FC4AC8	8768CCE9FE5CE3EF7007AAB42FC22260	F	59	chronic periodontitis	#N/A	#N/A	#N/A	Plaque	Brazil:Guarulhos	59	#N/A	Periodontitis	#N/A	SRR5178086	Observed	62	#N/A
SAMN05360050	SRR5178087	2017-01-21 02:05:44	2017-01-16 02:04:49	204812	95883693	204812	468	53	https://sra-downloadb.st-va.ncbi.nlm.nih.gov/sos1/sra-pub-run-10/SRR5178087/SRR5178087.1	SRX2494266	P6S44MB	AMPLICON	PCR	METAGENOMIC	PAIRED	0	0	ILLUMINA	Illumina MiSeq	SRP077982	PRJNA324274	324274	SRS1923475	simple	447426	human oral metagenome	P6S44MB	no	UNIVERSIDADE DE SAO PAULO	SRA527509	public	80699253ABF85A2BC3A3865096EAE315	16215B63832362E8033E6A89E08DBA49	F	59	chronic periodontitis	#N/A	#N/A	#N/A	Plaque	Brazil:Guarulhos	59	#N/A	Periodontitis	#N/A	SRR5178087	Observed	59	#N/A
SAMN05360051	SRR5178088	2017-01-21 02:05:44	2017-01-16 02:04:45	122730	57876446	122730	471	31	https://sra-downloadb.st-va.ncbi.nlm.nih.gov/sos1/sra-pub-run-10/SRR5178088/SRR5178088.1	SRX2494267	P7S15MB	AMPLICON	PCR	METAGENOMIC	PAIRED	0	0	ILLUMINA	Illumina MiSeq	SRP077982	PRJNA324274	324274	SRS1923476	simple	447426	human oral metagenome	P7S15MB	no	UNIVERSIDADE DE SAO PAULO	SRA527509	public	4B817A1BD83BEF629B3ECFA0D4F2406A	162729B5C4B5926474976004EC194D8F	F	57	chronic periodontitis	#N/A	#N/A	#N/A	Plaque	Brazil:Guarulhos	57	#N/A	Periodontitis	#N/A	SRR5178088	Observed	48	#N/A
SAMN05360052	SRR5178089	2017-01-21 02:05:44	2017-01-16 02:04:54	156213	72905786	156213	466	41	https://sra-downloadb.st-va.ncbi.nlm.nih.gov/sos1/sra-pub-run-10/SRR5178089/SRR5178089.1	SRX2494268	P7S31MB	AMPLICON	PCR	METAGENOMIC	PAIRED	0	0	ILLUMINA	Illumina MiSeq	SRP077982	PRJNA324274	324274	SRS1923477	simple	447426	human oral metagenome	P7S31MB	no	UNIVERSIDADE DE SAO PAULO	SRA527509	public	CE7E0A80EE44A9284C50DDFA6732D937	17D7E048807F6EED0BAF7B538500CC55	F	57	chronic periodontitis	#N/A	#N/A	#N/A	Plaque	Brazil:Guarulhos	57	#N/A	Periodontitis	#N/A	SRR5178089	Observed	43	#N/A
SAMN05360053	SRR5178090	2017-01-21 02:05:44	2017-01-16 02:04:54	88560	41647902	88560	470	22	https://sra-downloadb.st-va.ncbi.nlm.nih.gov/sos1/sra-pub-run-10/SRR5178090/SRR5178090.1	SRX2494269	P8S23MP	AMPLICON	PCR	METAGENOMIC	PAIRED	0	0	ILLUMINA	Illumina MiSeq	SRP077982	PRJNA324274	324274	SRS1923478	simple	447426	human oral metagenome	P8S23MP	no	UNIVERSIDADE DE SAO PAULO	SRA527509	public	85AFA7E480FBDAE3A71F6162D1FD58B3	E52CAF8783B1E726A1990F96A631F190	M	55	chronic periodontitis	#N/A	#N/A	#N/A	Plaque	Brazil:Guarulhos	55	#N/A	Periodontitis	#N/A	SRR5178090	Observed	56	#N/A
SAMN05360054	SRR5178091	2017-01-21 02:05:46	2017-01-16 02:05:00	135307	63711799	135307	470	35	https://sra-downloadb.st-va.ncbi.nlm.nih.gov/sos1/sra-pub-run-10/SRR5178091/SRR5178091.1	SRX2494270	P8S33DB	AMPLICON	PCR	METAGENOMIC	PAIRED	0	0	ILLUMINA	Illumina MiSeq	SRP077982	PRJNA324274	324274	SRS1923479	simple	447426	human oral metagenome	P8S33DB	no	UNIVERSIDADE DE SAO PAULO	SRA527509	public	A00328DAB523C40E7A385EB6D9E240BB	CB10606CBA7D6638306467301CE92440	M	55	chronic periodontitis	#N/A	#N/A	#N/A	Plaque	Brazil:Guarulhos	55	#N/A	Periodontitis	#N/A	SRR5178091	Observed	55	#N/A
SAMN05360055	SRR5178092	2017-01-21 02:05:46	2017-01-16 02:04:52	23322	11341948	23322	486	7	https://sra-downloadb.st-va.ncbi.nlm.nih.gov/sos1/sra-pub-run-10/SRR5178092/SRR5178092.1	SRX2494271	P8S45MB	AMPLICON	PCR	METAGENOMIC	PAIRED	0	0	ILLUMINA	Illumina MiSeq	SRP077982	PRJNA324274	324274	SRS1923480	simple	447426	human oral metagenome	P8S45MB	no	UNIVERSIDADE DE SAO PAULO	SRA527509	public	C6B2EBBC2B0B0E0331CE0D02695E8252	5AE4A060E41D9B23A32A3A4E7A948868	M	55	chronic periodontitis	#N/A	#N/A	#N/A	Plaque	Brazil:Guarulhos	55	#N/A	Periodontitis	#N/A	SRR5178092	Observed	31	#N/A
SAMN05360056	SRR5178093	2017-01-21 02:05:46	2017-01-16 02:04:54	53879	26445029	53879	490	17	https://sra-downloadb.st-va.ncbi.nlm.nih.gov/sos1/sra-pub-run-10/SRR5178093/SRR5178093.1	SRX2494272	P9S13MB	AMPLICON	PCR	METAGENOMIC	PAIRED	0	0	ILLUMINA	Illumina MiSeq	SRP077982	PRJNA324274	324274	SRS1923481	simple	447426	human oral metagenome	P9S13MB	no	UNIVERSIDADE DE SAO PAULO	SRA527509	public	DF013DBBD43E04240358D15FD123BF52	778A810D67F6EE8091D65B1D6D8801F6	M	35	chronic periodontitis	#N/A	#N/A	#N/A	Plaque	Brazil:Guarulhos	35	#N/A	Periodontitis	#N/A	SRR5178093	Observed	36	#N/A
SAMN05360057	SRR5178094	2017-01-21 02:06:57	2017-01-16 02:05:05	160594	73947752	160594	460	41	https://sra-downloadb.st-va.ncbi.nlm.nih.gov/sos1/sra-pub-run-10/SRR5178094/SRR5178094.1	SRX2494273	P9S34MB	AMPLICON	PCR	METAGENOMIC	PAIRED	0	0	ILLUMINA	Illumina MiSeq	SRP077982	PRJNA324274	324274	SRS1923482	simple	447426	human oral metagenome	P9S34MB	no	UNIVERSIDADE DE SAO PAULO	SRA527509	public	EE83202A50A0D0DC994E4A180054BE5B	965038D7559C8C576907AEA54DE6EF83	M	35	chronic periodontitis	#N/A	#N/A	#N/A	Plaque	Brazil:Guarulhos	35	#N/A	Periodontitis	#N/A	SRR5178094	Observed	61	#N/A
SAMN05360058	SRR5178095	2017-01-21 02:05:46	2017-01-16 02:04:58	63905	29002215	63905	453	16	https://sra-downloadb.st-va.ncbi.nlm.nih.gov/sos1/sra-pub-run-10/SRR5178095/SRR5178095.1	SRX2494274	P9S44MB	AMPLICON	PCR	METAGENOMIC	PAIRED	0	0	ILLUMINA	Illumina MiSeq	SRP077982	PRJNA324274	324274	SRS1923483	simple	447426	human oral metagenome	P9S44MB	no	UNIVERSIDADE DE SAO PAULO	SRA527509	public	3EAC7FB412DF94D0A1C998FFEC7A3741	B14CF4325B890D347D88F4C2021C9420	M	35	chronic periodontitis	#N/A	#N/A	#N/A	Plaque	Brazil:Guarulhos	35	#N/A	Periodontitis	#N/A	SRR5178095	Observed	58	#N/A
SAMN05360059	SRR5178096	2017-01-21 02:05:46	2017-01-16 02:05:01	40889	20015114	40889	489	13	https://sra-downloadb.st-va.ncbi.nlm.nih.gov/sos1/sra-pub-run-10/SRR5178096/SRR5178096.1	SRX2494275	P1I35MB	AMPLICON	PCR	METAGENOMIC	PAIRED	0	0	ILLUMINA	Illumina MiSeq	SRP077982	PRJNA324274	324274	SRS1923484	simple	447426	human oral metagenome	P1I35MB	no	UNIVERSIDADE DE SAO PAULO	SRA527509	public	17673C8D996666A195561C6F26A90FEF	AF57E039A13CAED398C3EF07E430C51C	M	30	chronic periodontitis	#N/A	#N/A	#N/A	Plaque	Brazil:Guarulhos	30	#N/A	Periodontitis	#N/A	SRR5178096	Observed	27	#N/A
SAMN05360060	SRR5178097	2017-01-21 02:05:48	2017-01-16 02:05:01	50698	24914893	50698	491	16	https://sra-downloadb.st-va.ncbi.nlm.nih.gov/sos1/sra-pub-run-10/SRR5178097/SRR5178097.1	SRX2494276	P1I42DB	AMPLICON	PCR	METAGENOMIC	PAIRED	0	0	ILLUMINA	Illumina MiSeq	SRP077982	PRJNA324274	324274	SRS1923485	simple	447426	human oral metagenome	P1I42DB	no	UNIVERSIDADE DE SAO PAULO	SRA527509	public	BAE517FFD204E9160B9B2DBA44B7788E	BBC31EDB989CD04AC0C38F03B619C0F8	M	30	chronic periodontitis	#N/A	#N/A	#N/A	Plaque	Brazil:Guarulhos	30	#N/A	Periodontitis	#N/A	SRR5178097	Observed	21	#N/A
SAMN05360061	SRR5178098	2017-01-21 02:06:56	2017-01-16 02:05:04	31657	15468921	31657	488	10	https://sra-downloadb.st-va.ncbi.nlm.nih.gov/sos1/sra-pub-run-10/SRR5178098/SRR5178098.1	SRX2494277	P1I44MB	AMPLICON	PCR	METAGENOMIC	PAIRED	0	0	ILLUMINA	Illumina MiSeq	SRP077982	PRJNA324274	324274	SRS1923486	simple	447426	human oral metagenome	P1I44MB	no	UNIVERSIDADE DE SAO PAULO	SRA527509	public	5319E27D4E01CD3C2FE560EC0D125019	5C0DA53A1A164C1D405EE0158CB9BF53	M	30	chronic periodontitis	#N/A	#N/A	#N/A	Plaque	Brazil:Guarulhos	30	#N/A	Periodontitis	#N/A	SRR5178098	Observed	24	#N/A
SAMN05360062	SRR5178099	2017-01-21 02:06:58	2017-01-16 02:05:08	226836	112042597	226836	493	72	https://sra-downloadb.st-va.ncbi.nlm.nih.gov/sos1/sra-pub-run-10/SRR5178099/SRR5178099.1	SRX2494278	P2I43ML	AMPLICON	PCR	METAGENOMIC	PAIRED	0	0	ILLUMINA	Illumina MiSeq	SRP077982	PRJNA324274	324274	SRS1923487	simple	447426	human oral metagenome	P2I43ML	no	UNIVERSIDADE DE SAO PAULO	SRA527509	public	80EDAD83AB66F42F6D88371DE635B448	8A1766884FE8BE96FE189420A253714F	F	37	chronic periodontitis	#N/A	#N/A	#N/A	Plaque	Brazil:Guarulhos	37	#N/A	Periodontitis	#N/A	SRR5178099	Observed	44	#N/A
SAMN05360063	SRR5178100	2017-01-21 02:06:57	2017-01-16 02:05:14	211614	104548513	211614	494	67	https://sra-downloadb.st-va.ncbi.nlm.nih.gov/sos1/sra-pub-run-10/SRR5178100/SRR5178100.1	SRX2494279	P2I13MB	AMPLICON	PCR	METAGENOMIC	PAIRED	0	0	ILLUMINA	Illumina MiSeq	SRP077982	PRJNA324274	324274	SRS1923488	simple	447426	human oral metagenome	P2I13MB	no	UNIVERSIDADE DE SAO PAULO	SRA527509	public	91B90C6C2A25C001DEC4FBB1B31FF8D4	136971EE368EE95AC105DE7D84FA15CE	F	37	chronic periodontitis	#N/A	#N/A	#N/A	Plaque	Brazil:Guarulhos	37	#N/A	Periodontitis	#N/A	SRR5178100	Observed	44	#N/A
SAMN05360064	SRR5178101	2017-01-21 02:06:58	2017-01-16 02:05:16	301968	149246274	301968	494	97	https://sra-downloadb.st-va.ncbi.nlm.nih.gov/sos1/sra-pub-run-10/SRR5178101/SRR5178101.1	SRX2494280	P2I32MB	AMPLICON	PCR	METAGENOMIC	PAIRED	0	0	ILLUMINA	Illumina MiSeq	SRP077982	PRJNA324274	324274	SRS1923489	simple	447426	human oral metagenome	P2I32MB	no	UNIVERSIDADE DE SAO PAULO	SRA527509	public	3DD6616D56725393A15898F166198C7E	8C8870BA744D0726C495015646FCBAEE	F	37	chronic periodontitis	#N/A	#N/A	#N/A	Plaque	Brazil:Guarulhos	37	#N/A	Periodontitis	#N/A	SRR5178101	Observed	43	#N/A
SAMN05360065	SRR5178102	2017-01-21 02:06:57	2017-01-16 02:05:12	135149	63511321	135149	469	35	https://sra-downloadb.st-va.ncbi.nlm.nih.gov/sos1/sra-pub-run-10/SRR5178102/SRR5178102.1	SRX2494281	P3I25MB	AMPLICON	PCR	METAGENOMIC	PAIRED	0	0	ILLUMINA	Illumina MiSeq	SRP077982	PRJNA324274	324274	SRS1923490	simple	447426	human oral metagenome	P3I25MB	no	UNIVERSIDADE DE SAO PAULO	SRA527509	public	3A45BD0C2A5B1FEEF1CCB50BC070BFA3	E67538D3771383578AB56C9F94E2495A	F	58	chronic periodontitis	#N/A	#N/A	#N/A	Plaque	Brazil:Guarulhos	58	#N/A	Periodontitis	#N/A	SRR5178102	Observed	45	#N/A
SAMN05360066	SRR5178103	2017-01-21 02:06:57	2017-01-16 02:05:10	132334	65159571	132334	492	42	https://sra-downloadb.st-va.ncbi.nlm.nih.gov/sos1/sra-pub-run-10/SRR5178103/SRR5178103.1	SRX2494282	P3I33MB	AMPLICON	PCR	METAGENOMIC	PAIRED	0	0	ILLUMINA	Illumina MiSeq	SRP077982	PRJNA324274	324274	SRS1923491	simple	447426	human oral metagenome	P3I33MB	no	UNIVERSIDADE DE SAO PAULO	SRA527509	public	D2356197694ACF6D74658E4177B54CB8	AB2E6F09C823BA591128C9589AECF9CE	F	58	chronic periodontitis	#N/A	#N/A	#N/A	Plaque	Brazil:Guarulhos	58	#N/A	Periodontitis	#N/A	SRR5178103	Observed	54	#N/A
SAMN05360067	SRR5178104	2017-01-21 02:06:58	2017-01-16 02:05:22	191177	94329792	191177	493	61	https://sra-downloadb.st-va.ncbi.nlm.nih.gov/sos1/sra-pub-run-10/SRR5178104/SRR5178104.1	SRX2494283	P3I45MB	AMPLICON	PCR	METAGENOMIC	PAIRED	0	0	ILLUMINA	Illumina MiSeq	SRP077982	PRJNA324274	324274	SRS1923492	simple	447426	human oral metagenome	P3I45MB	no	UNIVERSIDADE DE SAO PAULO	SRA527509	public	924E653F9AE2BE62A4C18E5C6E61E912	4F6BA8FB7197F160903F0150E53CD329	F	58	chronic periodontitis	#N/A	#N/A	#N/A	Plaque	Brazil:Guarulhos	58	#N/A	Periodontitis	#N/A	SRR5178104	Observed	52	#N/A
SAMN05360068	SRR5178105	2017-01-21 02:06:57	2017-01-16 02:05:21	225767	111091321	225767	492	73	https://sra-downloadb.st-va.ncbi.nlm.nih.gov/sos1/sra-pub-run-10/SRR5178105/SRR5178105.1	SRX2494284	P4I23DB	AMPLICON	PCR	METAGENOMIC	PAIRED	0	0	ILLUMINA	Illumina MiSeq	SRP077982	PRJNA324274	324274	SRS1923493	simple	447426	human oral metagenome	P4I23DB	no	UNIVERSIDADE DE SAO PAULO	SRA527509	public	84227FB65517BE7C52ED94193D3A4A81	301A6D848D8A0D67A9A368CC0B4447C3	M	37	chronic periodontitis	#N/A	#N/A	#N/A	Plaque	Brazil:Guarulhos	37	#N/A	Periodontitis	#N/A	SRR5178105	Observed	53	#N/A
SAMN05360069	SRR5178107	2017-01-21 02:06:58	2017-01-16 02:05:16	145476	71685079	145476	492	47	https://sra-downloadb.st-va.ncbi.nlm.nih.gov/sos1/sra-pub-run-10/SRR5178107/SRR5178107.1	SRX2494285	P4I32DB	AMPLICON	PCR	METAGENOMIC	PAIRED	0	0	ILLUMINA	Illumina MiSeq	SRP077982	PRJNA324274	324274	SRS1923494	simple	447426	human oral metagenome	P4I32DB	no	UNIVERSIDADE DE SAO PAULO	SRA527509	public	83C44AA63FB791709B4D89CF38A92CFC	718F7D5DDE5B7DC1E5C162B4C2A0FBD5	M	37	chronic periodontitis	#N/A	#N/A	#N/A	Plaque	Brazil:Guarulhos	37	#N/A	Periodontitis	#N/A	SRR5178107	Observed	49	#N/A
SAMN05360070	SRR5178108	2017-01-21 02:06:58	2017-01-16 02:05:22	284275	140449856	284275	494	90	https://sra-downloadb.st-va.ncbi.nlm.nih.gov/sos1/sra-pub-run-10/SRR5178108/SRR5178108.1	SRX2494286	P4I34DB	AMPLICON	PCR	METAGENOMIC	PAIRED	0	0	ILLUMINA	Illumina MiSeq	SRP077982	PRJNA324274	324274	SRS1923495	simple	447426	human oral metagenome	P4I34DB	no	UNIVERSIDADE DE SAO PAULO	SRA527509	public	91665F00404127FE2BE42FF4ECDA1EC9	ED9DED66EE638ACD7F3434E9C4F72E74	M	37	chronic periodontitis	#N/A	#N/A	#N/A	Plaque	Brazil:Guarulhos	37	#N/A	Periodontitis	#N/A	SRR5178108	Observed	58	#N/A
SAMN05360071	SRR5178109	2017-01-21 02:06:57	2017-01-16 02:05:20	105737	50057042	105737	473	27	https://sra-downloadb.st-va.ncbi.nlm.nih.gov/sos1/sra-pub-run-10/SRR5178109/SRR5178109.1	SRX2494287	P5I26MB	AMPLICON	PCR	METAGENOMIC	PAIRED	0	0	ILLUMINA	Illumina MiSeq	SRP077982	PRJNA324274	324274	SRS1923496	simple	447426	human oral metagenome	P5I26MB	no	UNIVERSIDADE DE SAO PAULO	SRA527509	public	F64B6F9D6BA94F2734C15580A0F89927	A14F4DAC6E4E0E2BB65FDBA3BB0E496A	F	33	chronic periodontitis	#N/A	#N/A	#N/A	Plaque	Brazil:Guarulhos	33	#N/A	Periodontitis	#N/A	SRR5178109	Observed	50	#N/A
SAMN05360072	SRR5178110	2017-01-21 02:06:57	2017-01-16 02:05:17	71903	35508074	71903	493	22	https://sra-downloadb.st-va.ncbi.nlm.nih.gov/sos1/sra-pub-run-10/SRR5178110/SRR5178110.1	SRX2494288	P5I34ML	AMPLICON	PCR	METAGENOMIC	PAIRED	0	0	ILLUMINA	Illumina MiSeq	SRP077982	PRJNA324274	324274	SRS1923497	simple	447426	human oral metagenome	P5I34ML	no	UNIVERSIDADE DE SAO PAULO	SRA527509	public	7F4597A5725703E5B207691A05ED7300	D51065A62DE70C9F55E5451519E39C2C	F	33	chronic periodontitis	#N/A	#N/A	#N/A	Plaque	Brazil:Guarulhos	33	#N/A	Periodontitis	#N/A	SRR5178110	Observed	39	#N/A
SAMN05360073	SRR5178111	2017-01-21 02:06:56	2017-01-16 02:05:17	59049	29109030	59049	492	18	https://sra-downloadb.st-va.ncbi.nlm.nih.gov/sos1/sra-pub-run-10/SRR5178111/SRR5178111.1	SRX2494289	P5I44MB	AMPLICON	PCR	METAGENOMIC	PAIRED	0	0	ILLUMINA	Illumina MiSeq	SRP077982	PRJNA324274	324274	SRS1923498	simple	447426	human oral metagenome	P5I44MB	no	UNIVERSIDADE DE SAO PAULO	SRA527509	public	57127C072B27D7C77AF0045F8B87EEFF	7F4625BA7EA4C2F0913E4FD170AABEB0	F	33	chronic periodontitis	#N/A	#N/A	#N/A	Plaque	Brazil:Guarulhos	33	#N/A	Periodontitis	#N/A	SRR5178111	Observed	42	#N/A
SAMN05360074	SRR5178112	2017-01-21 02:06:57	2017-01-16 02:05:29	169334	79225495	169334	467	44	https://sra-downloadb.st-va.ncbi.nlm.nih.gov/sos1/sra-pub-run-10/SRR5178112/SRR5178112.1	SRX2494290	P6I25MB	AMPLICON	PCR	METAGENOMIC	PAIRED	0	0	ILLUMINA	Illumina MiSeq	SRP077982	PRJNA324274	324274	SRS1923499	simple	447426	human oral metagenome	P6I25MB	no	UNIVERSIDADE DE SAO PAULO	SRA527509	public	A8B11355B71BD91AA7121246096C338F	FF804F27277B6E0CA2932F4B8D018E0C	F	59	chronic periodontitis	#N/A	#N/A	#N/A	Plaque	Brazil:Guarulhos	59	#N/A	Periodontitis	#N/A	SRR5178112	Observed	55	#N/A
SAMN05360075	SRR5178113	2017-01-21 02:06:58	2017-01-16 02:05:36	179323	83804966	179323	467	46	https://sra-downloadb.st-va.ncbi.nlm.nih.gov/sos1/sra-pub-run-10/SRR5178113/SRR5178113.1	SRX2494291	P6I26MB	AMPLICON	PCR	METAGENOMIC	PAIRED	0	0	ILLUMINA	Illumina MiSeq	SRP077982	PRJNA324274	324274	SRS1923500	simple	447426	human oral metagenome	P6I26MB	no	UNIVERSIDADE DE SAO PAULO	SRA527509	public	CB52C87E2675846603620A7F6F09280D	062C01B1BB1CF2725139A66C26A818BC	F	59	chronic periodontitis	#N/A	#N/A	#N/A	Plaque	Brazil:Guarulhos	59	#N/A	Periodontitis	#N/A	SRR5178113	Observed	60	#N/A
SAMN05360076	SRR5178114	2017-01-21 02:06:57	2017-01-16 02:05:26	150157	69626986	150157	463	39	https://sra-downloadb.st-va.ncbi.nlm.nih.gov/sos1/sra-pub-run-10/SRR5178114/SRR5178114.1	SRX2494292	P6I31MB	AMPLICON	PCR	METAGENOMIC	PAIRED	0	0	ILLUMINA	Illumina MiSeq	SRP077982	PRJNA324274	324274	SRS1923501	simple	447426	human oral metagenome	P6I31MB	no	UNIVERSIDADE DE SAO PAULO	SRA527509	public	AB09AFA7414E14CB14264F48B6DB1C03	744C7C30F4E5C5E1BA47CE58A09B314A	F	59	chronic periodontitis	#N/A	#N/A	#N/A	Plaque	Brazil:Guarulhos	59	#N/A	Periodontitis	#N/A	SRR5178114	Observed	59	#N/A
SAMN05360077	SRR5178115	2017-01-21 02:06:57	2017-01-16 02:05:30	127183	59931381	127183	471	32	https://sra-downloadb.st-va.ncbi.nlm.nih.gov/sos1/sra-pub-run-10/SRR5178115/SRR5178115.1	SRX2494293	P7I14MB	AMPLICON	PCR	METAGENOMIC	PAIRED	0	0	ILLUMINA	Illumina MiSeq	SRP077982	PRJNA324274	324274	SRS1923502	simple	447426	human oral metagenome	P7I14MB	no	UNIVERSIDADE DE SAO PAULO	SRA527509	public	7FD6C80781210AAB7FDD27789E152F36	30B8122741BE919CDB9EC81ACD37DE02	F	57	chronic periodontitis	#N/A	#N/A	#N/A	Plaque	Brazil:Guarulhos	57	#N/A	Periodontitis	#N/A	SRR5178115	Observed	38	#N/A
SAMN05360078	SRR5178116	2017-01-21 02:06:57	2017-01-16 02:05:28	124374	57061543	124374	458	33	https://sra-downloadb.st-va.ncbi.nlm.nih.gov/sos1/sra-pub-run-10/SRR5178116/SRR5178116.1	SRX2494294	P7I23MB	AMPLICON	PCR	METAGENOMIC	PAIRED	0	0	ILLUMINA	Illumina MiSeq	SRP077982	PRJNA324274	324274	SRS1923503	simple	447426	human oral metagenome	P7I23MB	no	UNIVERSIDADE DE SAO PAULO	SRA527509	public	9A8199C5D4A1F124181ED9B9D53CE62C	8792440E1478D69808E3309B0F54079F	F	57	chronic periodontitis	#N/A	#N/A	#N/A	Plaque	Brazil:Guarulhos	57	#N/A	Periodontitis	#N/A	SRR5178116	Observed	55	#N/A
SAMN05360079	SRR5178117	2017-01-21 02:06:58	2017-01-16 02:05:39	174790	83194587	174790	475	44	https://sra-downloadb.st-va.ncbi.nlm.nih.gov/sos1/sra-pub-run-10/SRR5178117/SRR5178117.1	SRX2494295	P7I45MB	AMPLICON	PCR	METAGENOMIC	PAIRED	0	0	ILLUMINA	Illumina MiSeq	SRP077982	PRJNA324274	324274	SRS1923504	simple	447426	human oral metagenome	P7I45MB	no	UNIVERSIDADE DE SAO PAULO	SRA527509	public	74E87076F69FE03B74959EE1AD186297	A60B015C0223F898050FF732072A075F	F	57	chronic periodontitis	#N/A	#N/A	#N/A	Plaque	Brazil:Guarulhos	57	#N/A	Periodontitis	#N/A	SRR5178117	Observed	48	#N/A
SAMN05360080	SRR5178118	2017-01-21 02:06:58	2017-01-16 02:05:26	53113	26179689	53113	492	17	https://sra-downloadb.st-va.ncbi.nlm.nih.gov/sos1/sra-pub-run-10/SRR5178118/SRR5178118.1	SRX2494296	P8I11MB	AMPLICON	PCR	METAGENOMIC	PAIRED	0	0	ILLUMINA	Illumina MiSeq	SRP077982	PRJNA324274	324274	SRS1923505	simple	447426	human oral metagenome	P8I11MB	no	UNIVERSIDADE DE SAO PAULO	SRA527509	public	5A46D17AFE7AFB343517FCFAF7C4CE90	DD33A6701738C0B0A35F5D3173D2571F	M	55	chronic periodontitis	#N/A	#N/A	#N/A	Plaque	Brazil:Guarulhos	55	#N/A	Periodontitis	#N/A	SRR5178118	Observed	51	#N/A
SAMN05360081	SRR5178119	2017-01-21 02:06:59	2017-01-16 02:05:27	52294	25675053	52294	490	17	https://sra-downloadb.st-va.ncbi.nlm.nih.gov/sos1/sra-pub-run-10/SRR5178119/SRR5178119.1	SRX2494297	P8I24MB	AMPLICON	PCR	METAGENOMIC	PAIRED	0	0	ILLUMINA	Illumina MiSeq	SRP077982	PRJNA324274	324274	SRS1923506	simple	447426	human oral metagenome	P8I24MB	no	UNIVERSIDADE DE SAO PAULO	SRA527509	public	D3DDCCDA831F5885AE595F286FB84B46	26707D5AE0836A537F64631773E30EE6	M	55	chronic periodontitis	#N/A	#N/A	#N/A	Plaque	Brazil:Guarulhos	55	#N/A	Periodontitis	#N/A	SRR5178119	Observed	53	#N/A
SAMN05360082	SRR5178120	2017-01-21 02:06:59	2017-01-16 02:05:29	93819	46239127	93819	492	30	https://sra-downloadb.st-va.ncbi.nlm.nih.gov/sos1/sra-pub-run-10/SRR5178120/SRR5178120.1	SRX2494298	P8I43MB	AMPLICON	PCR	METAGENOMIC	PAIRED	0	0	ILLUMINA	Illumina MiSeq	SRP077982	PRJNA324274	324274	SRS1923507	simple	447426	human oral metagenome	P8I43MB	no	UNIVERSIDADE DE SAO PAULO	SRA527509	public	8EB440C67B7FC4D1992A39275973CD57	C7E7856F961835279FB4C825AA859AB3	M	55	chronic periodontitis	#N/A	#N/A	#N/A	Plaque	Brazil:Guarulhos	55	#N/A	Periodontitis	#N/A	SRR5178120	Observed	54	#N/A
SAMN05360083	SRR5178121	2017-01-21 02:06:59	2017-01-16 02:05:31	25284	12407414	25284	490	8	https://sra-downloadb.st-va.ncbi.nlm.nih.gov/sos1/sra-pub-run-10/SRR5178121/SRR5178121.1	SRX2494299	P9I15MB	AMPLICON	PCR	METAGENOMIC	PAIRED	0	0	ILLUMINA	Illumina MiSeq	SRP077982	PRJNA324274	324274	SRS1923508	simple	447426	human oral metagenome	P9I15MB	no	UNIVERSIDADE DE SAO PAULO	SRA527509	public	12BC82DC1AA211AF36453A19985D2211	D74A68815517EF2664A7DC227FC1D761	M	35	chronic periodontitis	#N/A	#N/A	#N/A	Plaque	Brazil:Guarulhos	35	#N/A	Periodontitis	#N/A	SRR5178121	Observed	47	#N/A
SAMN05360084	SRR5178122	2017-01-21 02:06:59	2017-01-16 02:05:39	87734	40978083	87734	467	22	https://sra-downloadb.st-va.ncbi.nlm.nih.gov/sos1/sra-pub-run-10/SRR5178122/SRR5178122.1	SRX2494300	P9I24MB	AMPLICON	PCR	METAGENOMIC	PAIRED	0	0	ILLUMINA	Illumina MiSeq	SRP077982	PRJNA324274	324274	SRS1923509	simple	447426	human oral metagenome	P9I24MB	no	UNIVERSIDADE DE SAO PAULO	SRA527509	public	70957187449F2CAB990DB339E44603EB	204550D505A30149F59FCB7A256BCC26	M	35	periodontitis	#N/A	#N/A	#N/A	Plaque	Brazil:Guarulhos	35	#N/A	Periodontitis	#N/A	SRR5178122	Observed	50	#N/A
SAMN05360085	SRR5178123	2017-01-21 02:06:59	2017-01-16 02:05:34	63819	31420238	63819	492	21	https://sra-downloadb.st-va.ncbi.nlm.nih.gov/sos1/sra-pub-run-10/SRR5178123/SRR5178123.1	SRX2494301	P9I46MB	AMPLICON	PCR	METAGENOMIC	PAIRED	0	0	ILLUMINA	Illumina MiSeq	SRP077982	PRJNA324274	324274	SRS1923510	simple	447426	human oral metagenome	P9I46MB	no	UNIVERSIDADE DE SAO PAULO	SRA527509	public	DFB608FB803412B598B3BDC3D0746016	53654D5E0B229109454B690A66636564	M	35	periodontitis	#N/A	#N/A	#N/A	Plaque	Brazil:Guarulhos	35	#N/A	Periodontitis	#N/A	SRR5178123	Observed	39	#N/A
SAMN05360086	SRR5178124	2017-01-21 02:07:00	2017-01-16 02:05:39	149630	73497753	149630	491	49	https://sra-downloadb.st-va.ncbi.nlm.nih.gov/sos1/sra-pub-run-10/SRR5178124/SRR5178124.1	SRX2494302	P1D32MB	AMPLICON	PCR	METAGENOMIC	PAIRED	0	0	ILLUMINA	Illumina MiSeq	SRP077982	PRJNA324274	324274	SRS1923511	simple	447426	human oral metagenome	P1D32MB	no	UNIVERSIDADE DE SAO PAULO	SRA527509	public	A49767AF1E96A82192D347F358B2C931	08C34EDF546704C66F16B0F231CA8C2C	M	30	periodontitis	#N/A	#N/A	#N/A	Plaque	Brazil:Guarulhos	30	#N/A	Periodontitis	#N/A	SRR5178124	Observed	36	#N/A
SAMN05360087	SRR5178125	2017-01-21 02:08:32	2017-01-16 02:06:07	86039	42274752	86039	491	28	https://sra-downloadb.st-va.ncbi.nlm.nih.gov/sos1/sra-pub-run-10/SRR5178125/SRR5178125.1	SRX2494303	P1D33MB	AMPLICON	PCR	METAGENOMIC	PAIRED	0	0	ILLUMINA	Illumina MiSeq	SRP077982	PRJNA324274	324274	SRS1923512	simple	447426	human oral metagenome	P1D33MB	no	UNIVERSIDADE DE SAO PAULO	SRA527509	public	EFB6D7EEB2EA14890BF85B069F12297C	175A7F06CACA6460FDCD6AA0BE5F226A	M	30	periodontitis	#N/A	#N/A	#N/A	Plaque	Brazil:Guarulhos	30	#N/A	Periodontitis	#N/A	SRR5178125	Observed	50	#N/A
SAMN05360088	SRR5178126	2017-01-21 02:07:00	2017-01-16 02:05:43	120825	55357939	120825	458	31	https://sra-downloadb.st-va.ncbi.nlm.nih.gov/sos1/sra-pub-run-10/SRR5178126/SRR5178126.1	SRX2494304	P1D41DB	AMPLICON	PCR	METAGENOMIC	PAIRED	0	0	ILLUMINA	Illumina MiSeq	SRP077982	PRJNA324274	324274	SRS1923513	simple	447426	human oral metagenome	P1D41DB	no	UNIVERSIDADE DE SAO PAULO	SRA527509	public	C45AFCA5EE378CC60A12F759795FA5A8	778AB93A86FC85DF9C3A0FF9605C6E06	M	30	periodontitis	#N/A	#N/A	#N/A	Plaque	Brazil:Guarulhos	30	#N/A	Periodontitis	#N/A	SRR5178126	Observed	50	#N/A
SAMN05360089	SRR5178127	2017-01-21 02:06:59	2017-01-16 02:05:40	87193	40907587	87193	469	22	https://sra-downloadb.st-va.ncbi.nlm.nih.gov/sos1/sra-pub-run-10/SRR5178127/SRR5178127.1	SRX2494305	P2D14MB	AMPLICON	PCR	METAGENOMIC	PAIRED	0	0	ILLUMINA	Illumina MiSeq	SRP077982	PRJNA324274	324274	SRS1923514	simple	447426	human oral metagenome	P2D14MB	no	UNIVERSIDADE DE SAO PAULO	SRA527509	public	BB388C4F8A832C6067F616C36156C122	7749E462B1CBFA090A5CF76D93750529	F	37	chronic periodontitis	#N/A	#N/A	#N/A	Plaque	Brazil:Guarulhos	37	#N/A	Periodontitis	#N/A	SRR5178127	Observed	30	#N/A
SAMN05360090	SRR5178128	2017-01-21 02:07:01	2017-01-16 02:05:45	238447	111563907	238447	467	63	https://sra-downloadb.st-va.ncbi.nlm.nih.gov/sos1/sra-pub-run-10/SRR5178128/SRR5178128.1	SRX2494306	P2D26MB	AMPLICON	PCR	METAGENOMIC	PAIRED	0	0	ILLUMINA	Illumina MiSeq	SRP077982	PRJNA324274	324274	SRS1923515	simple	447426	human oral metagenome	P2D26MB	no	UNIVERSIDADE DE SAO PAULO	SRA527509	public	16A89DE9721DBECF8318FB2789439474	FAF2917EACFC97565457EBCE2443069B	F	37	chronic periodontitis	#N/A	#N/A	#N/A	Plaque	Brazil:Guarulhos	37	#N/A	Periodontitis	#N/A	SRR5178128	Observed	55	#N/A
SAMN05360091	SRR5178129	2017-01-21 02:07:00	2017-01-16 02:05:53	200239	98407635	200239	491	66	https://sra-downloadb.st-va.ncbi.nlm.nih.gov/sos1/sra-pub-run-10/SRR5178129/SRR5178129.1	SRX2494307	P2D37MB	AMPLICON	PCR	METAGENOMIC	PAIRED	0	0	ILLUMINA	Illumina MiSeq	SRP077982	PRJNA324274	324274	SRS1923516	simple	447426	human oral metagenome	P2D37MB	no	UNIVERSIDADE DE SAO PAULO	SRA527509	public	BC120EE3CA0B1D50A5D029CE54BD5567	929E2C4FD2F0DBCD71518EDDF7A6C103	F	37	chronic periodontitis	#N/A	#N/A	#N/A	Plaque	Brazil:Guarulhos	37	#N/A	Periodontitis	#N/A	SRR5178129	Observed	46	#N/A
SAMN05360095	SRR5178133	2017-01-21 02:07:01	2017-01-16 02:05:46	249301	122933443	249301	493	80	https://sra-downloadb.st-va.ncbi.nlm.nih.gov/sos1/sra-pub-run-10/SRR5178133/SRR5178133.1	SRX2494311	P4D24MP	AMPLICON	PCR	METAGENOMIC	PAIRED	0	0	ILLUMINA	Illumina MiSeq	SRP077982	PRJNA324274	324274	SRS1923520	simple	447426	human oral metagenome	P4D24MP	no	UNIVERSIDADE DE SAO PAULO	SRA527509	public	B31CD1DD3754B6F2AC3ED91F92591D71	B4128974756F6F9BE1B3348206766664	M	37	chronic periodontitis	#N/A	#N/A	#N/A	Plaque	Brazil:Guarulhos	37	#N/A	Periodontitis	#N/A	SRR5178133	Observed	61	#N/A
SAMN05360096	SRR5178134	2017-01-21 02:07:01	2017-01-16 02:05:44	180417	88992139	180417	493	58	https://sra-downloadb.st-va.ncbi.nlm.nih.gov/sos1/sra-pub-run-10/SRR5178134/SRR5178134.1	SRX2494312	P4D42MB	AMPLICON	PCR	METAGENOMIC	PAIRED	0	0	ILLUMINA	Illumina MiSeq	SRP077982	PRJNA324274	324274	SRS1923521	simple	447426	human oral metagenome	P4D42MB	no	UNIVERSIDADE DE SAO PAULO	SRA527509	public	384D70F8748C711B9C7639AD4EE92C03	503FF9AB9E5BA45454307ED102511EE0	M	37	chronic periodontitis	#N/A	#N/A	#N/A	Plaque	Brazil:Guarulhos	37	#N/A	Periodontitis	#N/A	SRR5178134	Observed	53	#N/A
SAMN05360097	SRR5178135	2017-01-21 02:07:01	2017-01-16 02:05:42	142107	70013168	142107	492	46	https://sra-downloadb.st-va.ncbi.nlm.nih.gov/sos1/sra-pub-run-10/SRR5178135/SRR5178135.1	SRX2494313	P4D43DB	AMPLICON	PCR	METAGENOMIC	PAIRED	0	0	ILLUMINA	Illumina MiSeq	SRP077982	PRJNA324274	324274	SRS1923522	simple	447426	human oral metagenome	P4D43DB	no	UNIVERSIDADE DE SAO PAULO	SRA527509	public	5454FFFB648567B421C1C7E4470015B9	F5516A8B36A06B43DDA0F4219CAB358F	M	37	chronic periodontitis	#N/A	#N/A	#N/A	Plaque	Brazil:Guarulhos	37	#N/A	Periodontitis	#N/A	SRR5178135	Observed	54	#N/A
SAMN05360098	SRR5178136	2017-01-21 02:07:00	2017-01-16 02:05:40	32060	15775541	32060	492	10	https://sra-downloadb.st-va.ncbi.nlm.nih.gov/sos1/sra-pub-run-10/SRR5178136/SRR5178136.1	SRX2494314	P5D14MB	AMPLICON	PCR	METAGENOMIC	PAIRED	0	0	ILLUMINA	Illumina MiSeq	SRP077982	PRJNA324274	324274	SRS1923523	simple	447426	human oral metagenome	P5D14MB	no	UNIVERSIDADE DE SAO PAULO	SRA527509	public	868B1B565F1D3D141514625E5F95EC5C	A497388971227AF3376F0448D413965A	F	33	chronic periodontitis	#N/A	#N/A	#N/A	Plaque	Brazil:Guarulhos	33	#N/A	Periodontitis	#N/A	SRR5178136	Observed	37	#N/A
SAMN05360099	SRR5178137	2017-01-21 02:07:01	2017-01-16 02:05:41	67434	33299057	67434	493	21	https://sra-downloadb.st-va.ncbi.nlm.nih.gov/sos1/sra-pub-run-10/SRR5178137/SRR5178137.1	SRX2494315	P5D17MB	AMPLICON	PCR	METAGENOMIC	PAIRED	0	0	ILLUMINA	Illumina MiSeq	SRP077982	PRJNA324274	324274	SRS1923524	simple	447426	human oral metagenome	P5D17MB	no	UNIVERSIDADE DE SAO PAULO	SRA527509	public	3057EBC93390F054BB4DB9C472D9A003	3708A46718C5E3AD0464358833A0CE3C	F	33	chronic periodontitis	#N/A	#N/A	#N/A	Plaque	Brazil:Guarulhos	33	#N/A	Periodontitis	#N/A	SRR5178137	Observed	42	#N/A
SAMN05360100	SRR5178138	2017-01-21 02:07:01	2017-01-16 02:05:55	183229	87192923	183229	475	47	https://sra-downloadb.st-va.ncbi.nlm.nih.gov/sos1/sra-pub-run-10/SRR5178138/SRR5178138.1	SRX2494316	P5D23MB	AMPLICON	PCR	METAGENOMIC	PAIRED	0	0	ILLUMINA	Illumina MiSeq	SRP077982	PRJNA324274	324274	SRS1923525	simple	447426	human oral metagenome	P5D23MB	no	UNIVERSIDADE DE SAO PAULO	SRA527509	public	89F5B98C3B79C9BA2289C4685B74F8F3	147AE322827F1705980B5918E938D7A3	F	33	chronic periodontitis	#N/A	#N/A	#N/A	Plaque	Brazil:Guarulhos	33	#N/A	Periodontitis	#N/A	SRR5178138	Observed	42	#N/A
SAMN05360101	SRR5178139	2017-01-21 02:07:02	2017-01-16 02:05:53	242661	114049151	242661	469	63	https://sra-downloadb.st-va.ncbi.nlm.nih.gov/sos1/sra-pub-run-10/SRR5178139/SRR5178139.1	SRX2494317	P6D11DB	AMPLICON	PCR	METAGENOMIC	PAIRED	0	0	ILLUMINA	Illumina MiSeq	SRP077982	PRJNA324274	324274	SRS1923526	simple	447426	human oral metagenome	P6D11DB	no	UNIVERSIDADE DE SAO PAULO	SRA527509	public	F5BF0532C3FACABEB7F9DDB2535844F9	D1862EB59F4AA26B8DE1699A73B3DCD1	F	59	chronic periodontitis	#N/A	#N/A	#N/A	Plaque	Brazil:Guarulhos	59	#N/A	Periodontitis	#N/A	SRR5178139	Observed	63	#N/A
SAMN05360104	SRR5178142	2017-01-21 02:07:02	2017-01-16 02:05:58	175739	82413674	175739	468	45	https://sra-downloadb.st-va.ncbi.nlm.nih.gov/sos1/sra-pub-run-10/SRR5178142/SRR5178142.1	SRX2494320	P7D14MP	AMPLICON	PCR	METAGENOMIC	PAIRED	0	0	ILLUMINA	Illumina MiSeq	SRP077982	PRJNA324274	324274	SRS1923529	simple	447426	human oral metagenome	P7D14MP	no	UNIVERSIDADE DE SAO PAULO	SRA527509	public	74B0121AC56037EAF68F4B4234707FC3	A16990B334E098E0F3868D728745943F	F	57	chronic periodontitis	#N/A	#N/A	#N/A	Plaque	Brazil:Guarulhos	57	#N/A	Periodontitis	#N/A	SRR5178142	Observed	49	#N/A
SAMN05360105	SRR5178143	2017-01-21 02:07:02	2017-01-16 02:05:58	170620	81042467	170620	474	43	https://sra-downloadb.st-va.ncbi.nlm.nih.gov/sos1/sra-pub-run-10/SRR5178143/SRR5178143.1	SRX2494321	P7D24MB	AMPLICON	PCR	METAGENOMIC	PAIRED	0	0	ILLUMINA	Illumina MiSeq	SRP077982	PRJNA324274	324274	SRS1923530	simple	447426	human oral metagenome	P7D24MB	no	UNIVERSIDADE DE SAO PAULO	SRA527509	public	0C59489AE533DF751AEF866EE1944BC9	C4C1C65CC287F0B01909DBF6B2758933	F	57	chronic periodontitis	#N/A	#N/A	#N/A	Plaque	Brazil:Guarulhos	57	#N/A	Periodontitis	#N/A	SRR5178143	Observed	46	#N/A
SAMN05360106	SRR5178144	2017-01-21 02:07:02	2017-01-16 02:05:56	133266	62939397	133266	472	34	https://sra-downloadb.st-va.ncbi.nlm.nih.gov/sos1/sra-pub-run-10/SRR5178144/SRR5178144.1	SRX2494322	P7D43MB	AMPLICON	PCR	METAGENOMIC	PAIRED	0	0	ILLUMINA	Illumina MiSeq	SRP077982	PRJNA324274	324274	SRS1923531	simple	447426	human oral metagenome	P7D43MB	no	UNIVERSIDADE DE SAO PAULO	SRA527509	public	7DB124EC5F0CDA4AA4B3BA470840B7F1	BFCB5B2AA7670EBB6ECA2ABF8C4D4DFF	F	57	chronic periodontitis	#N/A	#N/A	#N/A	Plaque	Brazil:Guarulhos	57	#N/A	Periodontitis	#N/A	SRR5178144	Observed	42	#N/A
SAMN05360107	SRR5178145	2017-01-21 02:07:02	2017-01-16 02:05:54	131326	61556992	131326	468	34	https://sra-downloadb.st-va.ncbi.nlm.nih.gov/sos1/sra-pub-run-10/SRR5178145/SRR5178145.1	SRX2494323	P8D13MB	AMPLICON	PCR	METAGENOMIC	PAIRED	0	0	ILLUMINA	Illumina MiSeq	SRP077982	PRJNA324274	324274	SRS1923532	simple	447426	human oral metagenome	P8D13MB	no	UNIVERSIDADE DE SAO PAULO	SRA527509	public	BEC4AEE286D449AFB85822F978988DC8	166EF05E6132A675CE99ADE869B5E488	M	55	chronic periodontitis	#N/A	#N/A	#N/A	Plaque	Brazil:Guarulhos	55	#N/A	Periodontitis	#N/A	SRR5178145	Observed	55	#N/A
SAMN05360108	SRR5178146	2017-01-21 02:07:01	2017-01-16 02:06:00	69377	33765228	69377	486	22	https://sra-downloadb.st-va.ncbi.nlm.nih.gov/sos1/sra-pub-run-10/SRR5178146/SRR5178146.1	SRX2494324	P8D25MB	AMPLICON	PCR	METAGENOMIC	PAIRED	0	0	ILLUMINA	Illumina MiSeq	SRP077982	PRJNA324274	324274	SRS1923533	simple	447426	human oral metagenome	P8D25MB	no	UNIVERSIDADE DE SAO PAULO	SRA527509	public	A47F4D516602592F429CDF801BB31705	131525D1A9CA36AE927F51BEA1720924	M	55	chronic periodontitis	#N/A	#N/A	#N/A	Plaque	Brazil:Guarulhos	55	#N/A	Periodontitis	#N/A	SRR5178146	Observed	32	#N/A
SAMN05360109	SRR5178147	2017-01-21 02:07:02	2017-01-16 02:05:55	71009	34954329	71009	492	23	https://sra-downloadb.st-va.ncbi.nlm.nih.gov/sos1/sra-pub-run-10/SRR5178147/SRR5178147.1	SRX2494325	P8D42MB	AMPLICON	PCR	METAGENOMIC	PAIRED	0	0	ILLUMINA	Illumina MiSeq	SRP077982	PRJNA324274	324274	SRS1923534	simple	447426	human oral metagenome	P8D42MB	no	UNIVERSIDADE DE SAO PAULO	SRA527509	public	0CF5128705E97012D253EC98C7EC8BDC	B5D87C7C0B01754C30FB28775E2BC369	M	55	chronic periodontitis	#N/A	#N/A	#N/A	Plaque	Brazil:Guarulhos	55	#N/A	Periodontitis	#N/A	SRR5178147	Observed	58	#N/A
SAMN05360110	SRR5178148	2017-01-21 02:07:02	2017-01-16 02:05:51	34132	16849715	34132	493	11	https://sra-downloadb.st-va.ncbi.nlm.nih.gov/sos1/sra-pub-run-10/SRR5178148/SRR5178148.1	SRX2494326	P9D14MB	AMPLICON	PCR	METAGENOMIC	PAIRED	0	0	ILLUMINA	Illumina MiSeq	SRP077982	PRJNA324274	324274	SRS1923535	simple	447426	human oral metagenome	P9D14MB	no	UNIVERSIDADE DE SAO PAULO	SRA527509	public	BE44F2AAB73B96BAF96086C1B1549825	22E9379CF1E1CAC69220BC69A92BB026	M	35	chronic periodontitis	#N/A	#N/A	#N/A	Plaque	Brazil:Guarulhos	35	#N/A	Periodontitis	#N/A	SRR5178148	Observed	45	#N/A
SAMN05360111	SRR5178149	2017-01-21 02:07:02	2017-01-16 02:05:56	59430	29389469	59430	494	19	https://sra-downloadb.st-va.ncbi.nlm.nih.gov/sos1/sra-pub-run-10/SRR5178149/SRR5178149.1	SRX2494327	P9D16MB	AMPLICON	PCR	METAGENOMIC	PAIRED	0	0	ILLUMINA	Illumina MiSeq	SRP077982	PRJNA324274	324274	SRS1923536	simple	447426	human oral metagenome	P9D16MB	no	UNIVERSIDADE DE SAO PAULO	SRA527509	public	E0DC8150EB4608A39FDF6470F37DB6A0	D0409E7D6BE97A5FC961AAE50D300E78	M	35	chronic periodontitis	#N/A	#N/A	#N/A	Plaque	Brazil:Guarulhos	35	#N/A	Periodontitis	#N/A	SRR5178149	Observed	55	#N/A
SAMN05360112	SRR5178150	2017-01-21 02:07:02	2017-01-16 02:05:52	15621	7695239	15621	492	5	https://sra-downloadb.st-va.ncbi.nlm.nih.gov/sos1/sra-pub-run-10/SRR5178150/SRR5178150.1	SRX2494328	P9D26MB	AMPLICON	PCR	METAGENOMIC	PAIRED	0	0	ILLUMINA	Illumina MiSeq	SRP077982	PRJNA324274	324274	SRS1923537	simple	447426	human oral metagenome	P9D26MB	no	UNIVERSIDADE DE SAO PAULO	SRA527509	public	3D209F61745C3BD10D43B94ED1B34A54	ED8119FDF35D9CFD8F02BA8A199F145B	M	35	chronic periodontitis	#N/A	#N/A	#N/A	Plaque	Brazil:Guarulhos	35	#N/A	Periodontitis	#N/A	SRR5178150	Observed	41	#N/A
SAMN04999594	SRR3503165	2016-05-18 15:14:41	2016-05-13 15:13:19	42247	10664192	0	252	5	https://sra-downloadb.st-va.ncbi.nlm.nih.gov/sos1/sra-pub-run-8/SRR3503165/SRR3503165.1	SRX1760742	D1P_P1_14MB	AMPLICON	PCR	METAGENOMIC	SINGLE	0	0	ILLUMINA	Illumina MiSeq	SRP075100	PRJNA321534	321534	SRS1436538	simple	447426	human oral metagenome	D1P_P1_14MB	no	UNIVERISTY OF OKLAHOMA	SRA425427	public	180C1DFFC320F2801CFB011663836E8B	4CC40123E5C9DBE72682047D9A81D0C8	M	40	y	No	D1P	#N/A	Plaque	not applicable	40	#N/A	Periodontitis	#N/A	SRR3503165	Observed	50	#N/A
SAMN04999595	SRR3503166	2016-05-18 15:14:41	2016-05-13 15:13:39	47510	12004218	0	252	5	https://sra-downloadb.st-va.ncbi.nlm.nih.gov/sos1/sra-pub-run-8/SRR3503166/SRR3503166.1	SRX1760743	D1P_P1_2MB	AMPLICON	PCR	METAGENOMIC	SINGLE	0	0	ILLUMINA	Illumina MiSeq	SRP075100	PRJNA321534	321534	SRS1436537	simple	447426	human oral metagenome	D1P_P1_2MB	no	UNIVERISTY OF OKLAHOMA	SRA425427	public	564AE3339DD79390DC794E7948761117	37FD53BBF86CF9E1F67896B731675096	M	40	y	No	D1P	#N/A	Plaque	not applicable	40	#N/A	Periodontitis	#N/A	SRR3503166	Observed	46	#N/A
SAMN04999694	SRR3503168	2016-05-18 15:14:44	2016-05-13 15:13:37	28567	7221103	0	252	3	https://sra-downloadb.st-va.ncbi.nlm.nih.gov/sos1/sra-pub-run-8/SRR3503168/SRR3503168.1	SRX1760745	D1S_S48SB	AMPLICON	PCR	METAGENOMIC	SINGLE	0	0	ILLUMINA	Illumina MiSeq	SRP075100	PRJNA321534	321534	SRS1436541	simple	447426	human oral metagenome	D1S_S48SB	no	UNIVERISTY OF OKLAHOMA	SRA425427	public	D83A1DE46C998C5D5E730AD2FCF4D1A9	BDE77FA390D339AF442D562DD90FB04B	F	67	y	No	D1S	#N/A	Saliva	not applicable	67	#N/A	Periodontitis	#N/A	SRR3503168	Observed	37	#N/A
SAMN04999697	SRR3503171	2016-05-18 15:14:42	2016-05-13 15:13:45	56205	14188348	0	252	6	https://sra-downloadb.st-va.ncbi.nlm.nih.gov/sos1/sra-pub-run-8/SRR3503171/SRR3503171.1	SRX1760748	D1P_P49_14MP	AMPLICON	PCR	METAGENOMIC	SINGLE	0	0	ILLUMINA	Illumina MiSeq	SRP075100	PRJNA321534	321534	SRS1436543	simple	447426	human oral metagenome	D1P_P49_14MP	no	UNIVERISTY OF OKLAHOMA	SRA425427	public	DC858F37F0D59278626DB397F106600F	0B865F96D5149A40EA7E2A2320EAEC21	M	79	y	No	D1P	#N/A	Plaque	not applicable	79	#N/A	Periodontitis	#N/A	SRR3503171	Observed	37	#N/A
SAMN04999698	SRR3503172	2016-05-18 15:14:43	2016-05-13 15:13:40	61689	15576671	0	252	6	https://sra-downloadb.st-va.ncbi.nlm.nih.gov/sos1/sra-pub-run-8/SRR3503172/SRR3503172.1	SRX1760749	D1P_P49_3MP	AMPLICON	PCR	METAGENOMIC	SINGLE	0	0	ILLUMINA	Illumina MiSeq	SRP075100	PRJNA321534	321534	SRS1436544	simple	447426	human oral metagenome	D1P_P49_3MP	no	UNIVERISTY OF OKLAHOMA	SRA425427	public	4DD84B8816C4555792100C7E295B8353	50AD3D840C21322606CF151D0027F127	M	79	y	No	D1P	#N/A	Plaque	not applicable	79	#N/A	Periodontitis	#N/A	SRR3503172	Observed	47	#N/A
SAMN04999699	SRR3503173	2016-05-18 15:14:43	2016-05-13 15:13:39	44548	11249777	0	252	4	https://sra-downloadb.st-va.ncbi.nlm.nih.gov/sos1/sra-pub-run-8/SRR3503173/SRR3503173.1	SRX1760750	D1S_S49SB	AMPLICON	PCR	METAGENOMIC	SINGLE	0	0	ILLUMINA	Illumina MiSeq	SRP075100	PRJNA321534	321534	SRS1436545	simple	447426	human oral metagenome	D1S_S49SB	no	UNIVERISTY OF OKLAHOMA	SRA425427	public	930E3C8BEE545D270C7F418252F5803E	CF246800FCE236046A92E8D5F937925E	M	79	y	No	D1S	#N/A	Saliva	not applicable	79	#N/A	Periodontitis	#N/A	SRR3503173	Observed	43	#N/A
SAMN04999700	SRR3503174	2016-05-18 15:14:43	2016-05-13 15:13:40	62287	15744608	0	252	6	https://sra-downloadb.st-va.ncbi.nlm.nih.gov/sos1/sra-pub-run-8/SRR3503174/SRR3503174.1	SRX1760751	D1P_P50_14DP	AMPLICON	PCR	METAGENOMIC	SINGLE	0	0	ILLUMINA	Illumina MiSeq	SRP075100	PRJNA321534	321534	SRS1436546	simple	447426	human oral metagenome	D1P_P50_14DP	no	UNIVERISTY OF OKLAHOMA	SRA425427	public	7A6C86098116E7091333597003F9F8A5	3F29353881EE2309F4A08ED475B1BB6F	F	42	y	No	D1P	#N/A	Plaque	not applicable	42	#N/A	Periodontitis	#N/A	SRR3503174	Observed	69	#N/A
SAMN04999701	SRR3503175	2016-05-18 15:14:43	2016-05-13 15:13:39	49733	12572053	0	252	5	https://sra-downloadb.st-va.ncbi.nlm.nih.gov/sos1/sra-pub-run-8/SRR3503175/SRR3503175.1	SRX1760752	D1P_P50_3DP	AMPLICON	PCR	METAGENOMIC	SINGLE	0	0	ILLUMINA	Illumina MiSeq	SRP075100	PRJNA321534	321534	SRS1436548	simple	447426	human oral metagenome	D1P_P50_3DP	no	UNIVERISTY OF OKLAHOMA	SRA425427	public	7FB60D56072609FE0E355504813EB57C	2415A5138ECC2819683CB3389BAC6730	F	42	y	No	D1P	#N/A	Plaque	not applicable	42	#N/A	Periodontitis	#N/A	SRR3503175	Observed	67	#N/A
SAMN04999702	SRR3503176	2016-05-18 15:14:44	2016-05-13 15:13:38	36040	9109319	0	252	4	https://sra-downloadb.st-va.ncbi.nlm.nih.gov/sos1/sra-pub-run-8/SRR3503176/SRR3503176.1	SRX1760753	D1S_S50SB	AMPLICON	PCR	METAGENOMIC	SINGLE	0	0	ILLUMINA	Illumina MiSeq	SRP075100	PRJNA321534	321534	SRS1436547	simple	447426	human oral metagenome	D1S_S50SB	no	UNIVERISTY OF OKLAHOMA	SRA425427	public	6E2D90D0DF981BFECDE1E1750BB2C03C	BCD44C34B6148A7623EECDC327A0CABE	F	42	y	No	D1S	#N/A	Saliva	not applicable	42	#N/A	Periodontitis	#N/A	SRR3503176	Observed	62	#N/A
SAMN04999703	SRR3503177	2016-05-18 15:14:44	2016-05-13 15:13:39	41887	10583190	0	252	4	https://sra-downloadb.st-va.ncbi.nlm.nih.gov/sos1/sra-pub-run-8/SRR3503177/SRR3503177.1	SRX1760755	D1P_P51_14MP	AMPLICON	PCR	METAGENOMIC	SINGLE	0	0	ILLUMINA	Illumina MiSeq	SRP075100	PRJNA321534	321534	SRS1436550	simple	447426	human oral metagenome	D1P_P51_14MP	no	UNIVERISTY OF OKLAHOMA	SRA425427	public	F0FECB1C384CD70C06456F06C71C3B09	110395D634357FB45FACBE97773C0579	F	25	y	No	D1P	#N/A	Plaque	not applicable	25	#N/A	Periodontitis	#N/A	SRR3503177	Observed	57	#N/A
SAMN04999704	SRR3503179	2016-05-18 15:14:45	2016-05-13 15:13:41	45018	11377243	0	252	5	https://sra-downloadb.st-va.ncbi.nlm.nih.gov/sos1/sra-pub-run-8/SRR3503179/SRR3503179.1	SRX1760757	D1P_P51_3MP	AMPLICON	PCR	METAGENOMIC	SINGLE	0	0	ILLUMINA	Illumina MiSeq	SRP075100	PRJNA321534	321534	SRS1436552	simple	447426	human oral metagenome	D1P_P51_3MP	no	UNIVERISTY OF OKLAHOMA	SRA425427	public	F5DB79B631901EA2751DC9688CC05F27	293E49FD42592183468A03A976F9370E	F	25	y	No	D1P	#N/A	Plaque	not applicable	25	#N/A	Periodontitis	#N/A	SRR3503179	Observed	59	#N/A
SAMN04999705	SRR3503180	2016-05-18 15:14:45	2016-05-13 15:13:40	46110	11645728	0	252	5	https://sra-downloadb.st-va.ncbi.nlm.nih.gov/sos1/sra-pub-run-8/SRR3503180/SRR3503180.1	SRX1760758	D1S_S51SB	AMPLICON	PCR	METAGENOMIC	SINGLE	0	0	ILLUMINA	Illumina MiSeq	SRP075100	PRJNA321534	321534	SRS1436553	simple	447426	human oral metagenome	D1S_S51SB	no	UNIVERISTY OF OKLAHOMA	SRA425427	public	8332758FF19C3211D7C532F515406A3B	EED79C56C04EB867B7CD963E717A7BD5	F	25	y	No	D1S	#N/A	Saliva	not applicable	25	#N/A	Periodontitis	#N/A	SRR3503180	Observed	66	#N/A
SAMN04999706	SRR3503181	2016-05-18 15:14:45	2016-05-13 15:13:39	39099	9878755	0	252	4	https://sra-downloadb.st-va.ncbi.nlm.nih.gov/sos1/sra-pub-run-8/SRR3503181/SRR3503181.1	SRX1760759	D1P_P52_14MP	AMPLICON	PCR	METAGENOMIC	SINGLE	0	0	ILLUMINA	Illumina MiSeq	SRP075100	PRJNA321534	321534	SRS1436554	simple	447426	human oral metagenome	D1P_P52_14MP	no	UNIVERISTY OF OKLAHOMA	SRA425427	public	26848F53CE921E8A7F2F374B4D54CC10	3A9CEBDFB09DF9D7C49F98F5CE1FAA6D	M	26	y	#N/A	D1P	#N/A	Plaque	not applicable	26	#N/A	Periodontitis	#N/A	SRR3503181	Observed	63	#N/A
SAMN04999707	SRR3503182	2016-05-18 15:14:45	2016-05-13 15:13:40	38668	9777602	0	252	4	https://sra-downloadb.st-va.ncbi.nlm.nih.gov/sos1/sra-pub-run-8/SRR3503182/SRR3503182.1	SRX1760760	D1P_P52_3MP	AMPLICON	PCR	METAGENOMIC	SINGLE	0	0	ILLUMINA	Illumina MiSeq	SRP075100	PRJNA321534	321534	SRS1436555	simple	447426	human oral metagenome	D1P_P52_3MP	no	UNIVERISTY OF OKLAHOMA	SRA425427	public	6BEF9F4322BE7D196D25D5625D21C869	22A9A73F2649021A48C5A517C94F4F30	M	26	y	#N/A	D1P	#N/A	Plaque	not applicable	26	#N/A	Periodontitis	#N/A	SRR3503182	Observed	62	#N/A
SAMN04999708	SRR3503183	2016-05-18 15:14:47	2016-05-13 15:13:42	58140	14684909	0	252	6	https://sra-downloadb.st-va.ncbi.nlm.nih.gov/sos1/sra-pub-run-8/SRR3503183/SRR3503183.1	SRX1760761	D1S_S52SB	AMPLICON	PCR	METAGENOMIC	SINGLE	0	0	ILLUMINA	Illumina MiSeq	SRP075100	PRJNA321534	321534	SRS1436556	simple	447426	human oral metagenome	D1S_S52SB	no	UNIVERISTY OF OKLAHOMA	SRA425427	public	E16B9E9E551F9A78B2B408791CD62397	0C715AFCEFFB4D477D66DB16D22AB396	M	26	y	#N/A	D1S	#N/A	Saliva	not applicable	26	#N/A	Periodontitis	#N/A	SRR3503183	Observed	65	#N/A
SAMN04999709	SRR3503184	2016-05-18 15:14:46	2016-05-13 15:13:49	33030	8348248	0	252	3	https://sra-downloadb.st-va.ncbi.nlm.nih.gov/sos1/sra-pub-run-8/SRR3503184/SRR3503184.1	SRX1760762	D1P_P53_14MP	AMPLICON	PCR	METAGENOMIC	SINGLE	0	0	ILLUMINA	Illumina MiSeq	SRP075100	PRJNA321534	321534	SRS1436557	simple	447426	human oral metagenome	D1P_P53_14MP	no	UNIVERISTY OF OKLAHOMA	SRA425427	public	7D2A20BCB9385BD535D373BDDC34AE2B	73D00DD1F590D90F57915BB6F05C2172	M	68	y	No	D1P	#N/A	Plaque	not applicable	68	#N/A	Periodontitis	#N/A	SRR3503184	Observed	45	#N/A
SAMN04999710	SRR3503185	2016-05-18 15:14:46	2016-05-13 15:14:01	45652	11537279	0	252	5	https://sra-downloadb.st-va.ncbi.nlm.nih.gov/sos1/sra-pub-run-8/SRR3503185/SRR3503185.1	SRX1760763	D1P_P53_3MP	AMPLICON	PCR	METAGENOMIC	SINGLE	0	0	ILLUMINA	Illumina MiSeq	SRP075100	PRJNA321534	321534	SRS1436558	simple	447426	human oral metagenome	D1P_P53_3MP	no	UNIVERISTY OF OKLAHOMA	SRA425427	public	C99EC9CC69329769537BEE3145AE8425	B195E9BA7D8B8E09C88A24C485E8B1A8	M	68	y	No	D1P	#N/A	Plaque	not applicable	68	#N/A	Periodontitis	#N/A	SRR3503185	Observed	52	#N/A
SAMN04999711	SRR3503186	2016-05-18 15:14:46	2016-05-13 15:13:39	50469	12747025	0	252	5	https://sra-downloadb.st-va.ncbi.nlm.nih.gov/sos1/sra-pub-run-8/SRR3503186/SRR3503186.1	SRX1760764	D1S_S53SB	AMPLICON	PCR	METAGENOMIC	SINGLE	0	0	ILLUMINA	Illumina MiSeq	SRP075100	PRJNA321534	321534	SRS1436559	simple	447426	human oral metagenome	D1S_S53SB	no	UNIVERISTY OF OKLAHOMA	SRA425427	public	F36B6D5D0798EAD3E709C4CAB5037AA7	EAEE1B0B4846665DE2BE9B38F78A270E	M	68	y	No	D1S	#N/A	Saliva	not applicable	68	#N/A	Periodontitis	#N/A	SRR3503186	Observed	57	#N/A
SAMN04999717	SRR3503219	2016-05-18 15:14:48	2016-05-13 15:14:00	42474	10737417	0	252	4	https://sra-downloadb.st-va.ncbi.nlm.nih.gov/sos1/sra-pub-run-8/SRR3503219/SRR3503219.1	SRX1760798	D1P_P56_14DP	AMPLICON	PCR	METAGENOMIC	SINGLE	0	0	ILLUMINA	Illumina MiSeq	SRP075100	PRJNA321534	321534	SRS1436592	simple	447426	human oral metagenome	D1P_P56_14DP	no	UNIVERISTY OF OKLAHOMA	SRA425427	public	750895A13BDD08B0CA4DA36775AFFB89	E1265333AA8E8BE3DEB67C6782D4D7DF	M	61	y	No	D1P	#N/A	Plaque	not applicable	61	#N/A	Periodontitis	#N/A	SRR3503219	Observed	71	#N/A
SAMN04999718	SRR3503220	2016-05-18 15:16:36	2016-05-13 15:14:11	43360	10966467	0	252	4	https://sra-downloadb.st-va.ncbi.nlm.nih.gov/sos1/sra-pub-run-8/SRR3503220/SRR3503220.1	SRX1760799	D1P_P56_3DP	AMPLICON	PCR	METAGENOMIC	SINGLE	0	0	ILLUMINA	Illumina MiSeq	SRP075100	PRJNA321534	321534	SRS1436595	simple	447426	human oral metagenome	D1P_P56_3DP	no	UNIVERISTY OF OKLAHOMA	SRA425427	public	431A7B6589526B2A769E03B46C2B0726	065C3B3D8C7B3BF3845D3C574999D4D2	M	61	y	No	D1P	#N/A	Plaque	not applicable	61	#N/A	Periodontitis	#N/A	SRR3503220	Observed	46	#N/A
SAMN04999719	SRR3503221	2016-05-18 15:14:48	2016-05-13 15:14:01	42610	10766358	0	252	4	https://sra-downloadb.st-va.ncbi.nlm.nih.gov/sos1/sra-pub-run-8/SRR3503221/SRR3503221.1	SRX1760800	D1S_S56SB	AMPLICON	PCR	METAGENOMIC	SINGLE	0	0	ILLUMINA	Illumina MiSeq	SRP075100	PRJNA321534	321534	SRS1436594	simple	447426	human oral metagenome	D1S_S56SB	no	UNIVERISTY OF OKLAHOMA	SRA425427	public	9A8A634387DC75337D15E83506542FA5	83747B66324F855062805A77ADB567BA	M	61	y	No	D1S	#N/A	Saliva	not applicable	61	#N/A	Periodontitis	#N/A	SRR3503221	Observed	66	#N/A
SAMN04999730	SRR3503233	2016-05-18 15:16:41	2016-05-13 15:15:09	39318	9930971	0	252	4	https://sra-downloadb.st-va.ncbi.nlm.nih.gov/sos1/sra-pub-run-8/SRR3503233/SRR3503233.1	SRX1760812	D1P_P61_14MP	AMPLICON	PCR	METAGENOMIC	SINGLE	0	0	ILLUMINA	Illumina MiSeq	SRP075100	PRJNA321534	321534	SRS1436606	simple	447426	human oral metagenome	D1P_P61_14MP	no	UNIVERISTY OF OKLAHOMA	SRA425427	public	9E5311F1ACA78E57F76E5399D83A54AB	D517823FEF2E9FE1A8C9B57908A590D6	F	63	y	No	D1P	#N/A	Plaque	not applicable	63	#N/A	Periodontitis	#N/A	SRR3503233	Observed	62	#N/A
SAMN04999731	SRR3503234	2016-05-18 15:16:41	2016-05-13 15:15:12	47993	12128634	0	252	5	https://sra-downloadb.st-va.ncbi.nlm.nih.gov/sos1/sra-pub-run-8/SRR3503234/SRR3503234.1	SRX1760813	D1P_P61_3MP	AMPLICON	PCR	METAGENOMIC	SINGLE	0	0	ILLUMINA	Illumina MiSeq	SRP075100	PRJNA321534	321534	SRS1436607	simple	447426	human oral metagenome	D1P_P61_3MP	no	UNIVERISTY OF OKLAHOMA	SRA425427	public	FDBE8053624FD655F364DE783797F53E	16DB0E1C7189C2EFDBFC8D1BF6C2C0C6	F	63	y	No	D1P	#N/A	Plaque	not applicable	63	#N/A	Periodontitis	#N/A	SRR3503234	Observed	63	#N/A
SAMN04999732	SRR3503235	2016-05-18 15:16:41	2016-05-13 15:15:19	35896	9066872	0	252	4	https://sra-downloadb.st-va.ncbi.nlm.nih.gov/sos1/sra-pub-run-8/SRR3503235/SRR3503235.1	SRX1760815	D1S_S61SB	AMPLICON	PCR	METAGENOMIC	SINGLE	0	0	ILLUMINA	Illumina MiSeq	SRP075100	PRJNA321534	321534	SRS1436609	simple	447426	human oral metagenome	D1S_S61SB	no	UNIVERISTY OF OKLAHOMA	SRA425427	public	C9F129A9334653C6B9B345ACBE693DFF	AFE578C16D42F16D3681B02BFE6BF90E	F	63	y	No	D1S	#N/A	Saliva	not applicable	63	#N/A	Periodontitis	#N/A	SRR3503235	Observed	66	#N/A
SAMN04999739	SRR3503243	2016-05-18 15:16:43	2016-05-13 15:15:44	54583	13799593	0	252	5	https://sra-downloadb.st-va.ncbi.nlm.nih.gov/sos1/sra-pub-run-8/SRR3503243/SRR3503243.1	SRX1760823	D1P_P64_14MP	AMPLICON	PCR	METAGENOMIC	SINGLE	0	0	ILLUMINA	Illumina MiSeq	SRP075100	PRJNA321534	321534	SRS1436617	simple	447426	human oral metagenome	D1P_P64_14MP	no	UNIVERISTY OF OKLAHOMA	SRA425427	public	F9C95B97DB48C57655AC5AE15951C9C6	7FB83693A4339F300BC12C5AF40DAF02	F	67	y	No	D1P	#N/A	Plaque	not applicable	67	#N/A	Periodontitis	#N/A	SRR3503243	Observed	53	#N/A
SAMN04999740	SRR3503244	2016-05-18 15:16:42	2016-05-13 15:15:39	50974	12883329	0	252	5	https://sra-downloadb.st-va.ncbi.nlm.nih.gov/sos1/sra-pub-run-8/SRR3503244/SRR3503244.1	SRX1760824	D1P_P64_3MP	AMPLICON	PCR	METAGENOMIC	SINGLE	0	0	ILLUMINA	Illumina MiSeq	SRP075100	PRJNA321534	321534	SRS1436619	simple	447426	human oral metagenome	D1P_P64_3MP	no	UNIVERISTY OF OKLAHOMA	SRA425427	public	0E3A7F12CC74E7FE8F8AF520E5541321	DAD8C7DC609883F17145DF3F2F138079	F	67	y	No	D1P	#N/A	Plaque	not applicable	67	#N/A	Periodontitis	#N/A	SRR3503244	Observed	53	#N/A
SAMN04999741	SRR3503245	2016-05-18 15:16:43	2016-05-13 15:15:39	33776	8533522	0	252	3	https://sra-downloadb.st-va.ncbi.nlm.nih.gov/sos1/sra-pub-run-8/SRR3503245/SRR3503245.1	SRX1760825	D1S_S64SB	AMPLICON	PCR	METAGENOMIC	SINGLE	0	0	ILLUMINA	Illumina MiSeq	SRP075100	PRJNA321534	321534	SRS1436618	simple	447426	human oral metagenome	D1S_S64SB	no	UNIVERISTY OF OKLAHOMA	SRA425427	public	92FDAEA2CB09FF6AF69B7248C8DEAE27	D89F1B1097F185A4AC51B1D3CDE81503	F	67	y	No	D1S	#N/A	Saliva	not applicable	67	#N/A	Periodontitis	#N/A	SRR3503245	Observed	48	#N/A
SAMN04999609	SRR3503248	2016-05-18 15:16:44	2016-05-13 15:15:38	60031	15165482	0	252	7	https://sra-downloadb.st-va.ncbi.nlm.nih.gov/sos1/sra-pub-run-8/SRR3503248/SRR3503248.1	SRX1760828	D1P_P14_14MP	AMPLICON	PCR	METAGENOMIC	SINGLE	0	0	ILLUMINA	Illumina MiSeq	SRP075100	PRJNA321534	321534	SRS1436622	simple	447426	human oral metagenome	D1P_P14_14MP	no	UNIVERISTY OF OKLAHOMA	SRA425427	public	3DF63EB4FA3BD20403CE4334435C3C7E	72283301D82BF8AA44C7708EE6E58E9C	M	53	y	Yes	D1P	#N/A	Plaque	not applicable	53	#N/A	Periodontitis	#N/A	SRR3503248	Observed	47	#N/A
SAMN04999748	SRR3503253	2016-05-18 15:16:44	2016-05-13 15:15:39	48318	12222251	0	252	5	https://sra-downloadb.st-va.ncbi.nlm.nih.gov/sos1/sra-pub-run-8/SRR3503253/SRR3503253.1	SRX1760833	D1P_P67_14MP	AMPLICON	PCR	METAGENOMIC	SINGLE	0	0	ILLUMINA	Illumina MiSeq	SRP075100	PRJNA321534	321534	SRS1436627	simple	447426	human oral metagenome	D1P_P67_14MP	no	UNIVERISTY OF OKLAHOMA	SRA425427	public	D686DD56089251476DDAAF72017603B2	1C6DBFFEA6D58A53D2A4FC35B26A7827	M	31	y	No	D1P	#N/A	Plaque	not applicable	31	#N/A	Periodontitis	#N/A	SRR3503253	Observed	52	#N/A
SAMN04999749	SRR3503254	2016-05-18 15:16:45	2016-05-13 15:15:39	46326	11730420	0	253	4	https://sra-downloadb.st-va.ncbi.nlm.nih.gov/sos1/sra-pub-run-8/SRR3503254/SRR3503254.1	SRX1760834	D1P_P67_3MP	AMPLICON	PCR	METAGENOMIC	SINGLE	0	0	ILLUMINA	Illumina MiSeq	SRP075100	PRJNA321534	321534	SRS1436628	simple	447426	human oral metagenome	D1P_P67_3MP	no	UNIVERISTY OF OKLAHOMA	SRA425427	public	DC024799ED9AA67396514E092EDDAD27	8870F8E5B5755BD0158EE445E1D6AC40	M	31	y	No	D1P	#N/A	Plaque	not applicable	31	#N/A	Periodontitis	#N/A	SRR3503254	Observed	51	#N/A
SAMN04999750	SRR3503255	2016-05-18 15:16:45	2016-05-13 15:15:44	43122	10894286	0	252	4	https://sra-downloadb.st-va.ncbi.nlm.nih.gov/sos1/sra-pub-run-8/SRR3503255/SRR3503255.1	SRX1760835	D1S_S67SB	AMPLICON	PCR	METAGENOMIC	SINGLE	0	0	ILLUMINA	Illumina MiSeq	SRP075100	PRJNA321534	321534	SRS1436629	simple	447426	human oral metagenome	D1S_S67SB	no	UNIVERISTY OF OKLAHOMA	SRA425427	public	4DE043EE82E18B0BAF289F5481A5DA2F	51B37EA58C4A43F5DFA88F7F959674F2	M	31	y	No	D1S	#N/A	Saliva	not applicable	31	#N/A	Periodontitis	#N/A	SRR3503255	Observed	47	#N/A
SAMN04999751	SRR3503256	2016-05-18 15:16:45	2016-05-13 15:15:40	40971	10351566	0	252	4	https://sra-downloadb.st-va.ncbi.nlm.nih.gov/sos1/sra-pub-run-8/SRR3503256/SRR3503256.1	SRX1760836	D1P_P68_15MP	AMPLICON	PCR	METAGENOMIC	SINGLE	0	0	ILLUMINA	Illumina MiSeq	SRP075100	PRJNA321534	321534	SRS1436630	simple	447426	human oral metagenome	D1P_P68_15MP	no	UNIVERISTY OF OKLAHOMA	SRA425427	public	74CDE672E8032C5B4BC9C42F95278E55	C038E3A288E1957539FF669B365BAD8D	F	60	y	Yes	D1P	#N/A	Plaque	not applicable	60	#N/A	Periodontitis	#N/A	SRR3503256	Observed	66	#N/A
SAMN04999752	SRR3503257	2016-05-18 15:16:45	2016-05-13 15:15:57	32779	8283403	0	252	3	https://sra-downloadb.st-va.ncbi.nlm.nih.gov/sos1/sra-pub-run-8/SRR3503257/SRR3503257.1	SRX1760837	D1P_P68_2MP	AMPLICON	PCR	METAGENOMIC	SINGLE	0	0	ILLUMINA	Illumina MiSeq	SRP075100	PRJNA321534	321534	SRS1436631	simple	447426	human oral metagenome	D1P_P68_2MP	no	UNIVERISTY OF OKLAHOMA	SRA425427	public	C7885FC2F866E36C98EDF24BDF32896F	039D013D90E8646FB57BFF931F620176	F	60	y	Yes	D1P	#N/A	Plaque	not applicable	60	#N/A	Periodontitis	#N/A	SRR3503257	Observed	64	#N/A
SAMN04999753	SRR3503258	2016-05-18 15:16:46	2016-05-13 15:15:41	37135	9373912	0	252	4	https://sra-downloadb.st-va.ncbi.nlm.nih.gov/sos1/sra-pub-run-8/SRR3503258/SRR3503258.1	SRX1760838	D1S_S68SB	AMPLICON	PCR	METAGENOMIC	SINGLE	0	0	ILLUMINA	Illumina MiSeq	SRP075100	PRJNA321534	321534	SRS1436632	simple	447426	human oral metagenome	D1S_S68SB	no	UNIVERISTY OF OKLAHOMA	SRA425427	public	CA73A8EA3BFA8D0F2AEE068D6B9878A1	ADFF389FD29383392F8EC2C8772298F1	F	60	y	Yes	D1S	#N/A	Saliva	not applicable	60	#N/A	Periodontitis	#N/A	SRR3503258	Observed	59	#N/A
SAMN04999610	SRR3503259	2016-05-18 15:16:46	2016-05-13 15:15:41	43183	10912857	0	252	5	https://sra-downloadb.st-va.ncbi.nlm.nih.gov/sos1/sra-pub-run-8/SRR3503259/SRR3503259.1	SRX1760839	D1P_P14_2MP	AMPLICON	PCR	METAGENOMIC	SINGLE	0	0	ILLUMINA	Illumina MiSeq	SRP075100	PRJNA321534	321534	SRS1436633	simple	447426	human oral metagenome	D1P_P14_2MP	no	UNIVERISTY OF OKLAHOMA	SRA425427	public	71F4EE0ABE1B3DDC5256E03958E26ED3	7693A3B68B99EB5E238FFF16BD6B4AD2	M	53	y	Yes	D1P	#N/A	Plaque	not applicable	53	#N/A	Periodontitis	#N/A	SRR3503259	Observed	52	#N/A
SAMN04999754	SRR3503260	2016-05-18 15:16:46	2016-05-13 15:15:52	57001	14409918	0	252	6	https://sra-downloadb.st-va.ncbi.nlm.nih.gov/sos1/sra-pub-run-8/SRR3503260/SRR3503260.1	SRX1760840	D1P_P69_14MP	AMPLICON	PCR	METAGENOMIC	SINGLE	0	0	ILLUMINA	Illumina MiSeq	SRP075100	PRJNA321534	321534	SRS1436636	simple	447426	human oral metagenome	D1P_P69_14MP	no	UNIVERISTY OF OKLAHOMA	SRA425427	public	5218071D3205994E34A6ECC37659B0A9	C9295A7FC2995836FF7D821EC2089400	F	29	y	No	D1P	#N/A	Plaque	not applicable	29	#N/A	Periodontitis	#N/A	SRR3503260	Observed	49	#N/A
SAMN04999755	SRR3503261	2016-05-18 15:16:47	2016-05-13 15:15:52	53050	13407122	0	252	5	https://sra-downloadb.st-va.ncbi.nlm.nih.gov/sos1/sra-pub-run-8/SRR3503261/SRR3503261.1	SRX1760841	D1P_P69_3MP	AMPLICON	PCR	METAGENOMIC	SINGLE	0	0	ILLUMINA	Illumina MiSeq	SRP075100	PRJNA321534	321534	SRS1436635	simple	447426	human oral metagenome	D1P_P69_3MP	no	UNIVERISTY OF OKLAHOMA	SRA425427	public	6F6E47AB6777F9F2508A3D6B48B2B9EB	F1F768E10325DFA5F2D03203917E7CDE	F	29	y	No	D1P	#N/A	Plaque	not applicable	29	#N/A	Periodontitis	#N/A	SRR3503261	Observed	48	#N/A
SAMN04999756	SRR3503262	2016-05-18 15:16:46	2016-05-13 15:15:46	53192	13441961	0	252	5	https://sra-downloadb.st-va.ncbi.nlm.nih.gov/sos1/sra-pub-run-8/SRR3503262/SRR3503262.1	SRX1760842	D1S_S69SB	AMPLICON	PCR	METAGENOMIC	SINGLE	0	0	ILLUMINA	Illumina MiSeq	SRP075100	PRJNA321534	321534	SRS1436634	simple	447426	human oral metagenome	D1S_S69SB	no	UNIVERISTY OF OKLAHOMA	SRA425427	public	A2E8A54346CCC6D0DD1EB3941CA10309	CC92A106A02B5EFB52CB96C619BA9A76	F	29	y	No	D1S	#N/A	Saliva	not applicable	29	#N/A	Periodontitis	#N/A	SRR3503262	Observed	58	#N/A
SAMN04999759	SRR3503265	2016-05-18 15:16:47	2016-05-13 15:15:54	45533	11506938	0	252	5	https://sra-downloadb.st-va.ncbi.nlm.nih.gov/sos1/sra-pub-run-8/SRR3503265/SRR3503265.1	SRX1760845	D1P_P70_15MP	AMPLICON	PCR	METAGENOMIC	SINGLE	0	0	ILLUMINA	Illumina MiSeq	SRP075100	PRJNA321534	321534	SRS1436639	simple	447426	human oral metagenome	D1P_P70_15MP	no	UNIVERISTY OF OKLAHOMA	SRA425427	public	BAF50420344A94DB510243EB7E69212B	56721FEB7460F1B5ECF0B7E4E7FAF4B8	M	31	y	No	D1P	#N/A	Plaque	not applicable	31	#N/A	Periodontitis	#N/A	SRR3503265	Observed	59	#N/A
SAMN04999760	SRR3503266	2016-05-18 15:16:47	2016-05-13 15:15:55	61196	15462098	0	252	6	https://sra-downloadb.st-va.ncbi.nlm.nih.gov/sos1/sra-pub-run-8/SRR3503266/SRR3503266.1	SRX1760846	D1P_P70_2MP	AMPLICON	PCR	METAGENOMIC	SINGLE	0	0	ILLUMINA	Illumina MiSeq	SRP075100	PRJNA321534	321534	SRS1436641	simple	447426	human oral metagenome	D1P_P70_2MP	no	UNIVERISTY OF OKLAHOMA	SRA425427	public	418F7BA4ECA7CF74AD17621CCC115CC7	854DDA851BE3D98D0A87EAF42A727C91	M	31	y	No	D1P	#N/A	Plaque	not applicable	31	#N/A	Periodontitis	#N/A	SRR3503266	Observed	62	#N/A
SAMN04999761	SRR3503267	2016-05-18 15:16:47	2016-05-13 15:15:55	31657	7991734	0	252	3	https://sra-downloadb.st-va.ncbi.nlm.nih.gov/sos1/sra-pub-run-8/SRR3503267/SRR3503267.1	SRX1760847	D1S_S70SB	AMPLICON	PCR	METAGENOMIC	SINGLE	0	0	ILLUMINA	Illumina MiSeq	SRP075100	PRJNA321534	321534	SRS1436640	simple	447426	human oral metagenome	D1S_S70SB	no	UNIVERISTY OF OKLAHOMA	SRA425427	public	ED54FC39E98AA3E1DF39AD7F7707C371	A0D2B35D11B9BE0AE28D7AA8E1036742	M	31	y	No	D1S	#N/A	Saliva	not applicable	31	#N/A	Periodontitis	#N/A	SRR3503267	Observed	54	#N/A
SAMN04999611	SRR3503270	2016-05-18 15:19:18	2016-05-13 15:17:07	46201	11667176	0	252	5	https://sra-downloadb.st-va.ncbi.nlm.nih.gov/sos1/sra-pub-run-8/SRR3503270/SRR3503270.1	SRX1760850	D1S_S14SB	AMPLICON	PCR	METAGENOMIC	SINGLE	0	0	ILLUMINA	Illumina MiSeq	SRP075100	PRJNA321534	321534	SRS1436644	simple	447426	human oral metagenome	D1S_S14SB	no	UNIVERISTY OF OKLAHOMA	SRA425427	public	B3A4FBF9ABC02AFAD1FFBBD4092C5B8F	BF3FEEFB57E88086D8AB098BA6BB51DB	M	53	y	Yes	D1S	#N/A	Saliva	not applicable	53	#N/A	Periodontitis	#N/A	SRR3503270	Observed	61	#N/A
SAMN04999768	SRR3503275	2016-05-18 15:19:28	2016-05-13 15:17:09	36801	9301980	0	252	4	https://sra-downloadb.st-va.ncbi.nlm.nih.gov/sos1/sra-pub-run-8/SRR3503275/SRR3503275.1	SRX1760855	D1P_P74_15MP	AMPLICON	PCR	METAGENOMIC	SINGLE	0	0	ILLUMINA	Illumina MiSeq	SRP075100	PRJNA321534	321534	SRS1436649	simple	447426	human oral metagenome	D1P_P74_15MP	no	UNIVERISTY OF OKLAHOMA	SRA425427	public	BA9A13C1325169E710A7980006087A0E	74393B5E84EA820416E825927B9E54A9	F	61	y	No	D1P	#N/A	Plaque	not applicable	61	#N/A	Periodontitis	#N/A	SRR3503275	Observed	45	#N/A
SAMN04999769	SRR3503276	2016-05-18 15:19:30	2016-05-13 15:17:07	42588	10761289	0	252	4	https://sra-downloadb.st-va.ncbi.nlm.nih.gov/sos1/sra-pub-run-8/SRR3503276/SRR3503276.1	SRX1760856	D1P_P74_2MP	AMPLICON	PCR	METAGENOMIC	SINGLE	0	0	ILLUMINA	Illumina MiSeq	SRP075100	PRJNA321534	321534	SRS1436650	simple	447426	human oral metagenome	D1P_P74_2MP	no	UNIVERISTY OF OKLAHOMA	SRA425427	public	317558B27A4321C4053C6106B9DFA892	348E18DF33DC2CD16C80DC20B73AACC0	F	61	y	No	D1P	#N/A	Plaque	not applicable	61	#N/A	Periodontitis	#N/A	SRR3503276	Observed	57	#N/A
SAMN04999770	SRR3503277	2016-05-18 15:19:32	2016-05-13 15:17:08	43431	10971273	0	252	5	https://sra-downloadb.st-va.ncbi.nlm.nih.gov/sos1/sra-pub-run-8/SRR3503277/SRR3503277.1	SRX1760857	D1S_S74SB	AMPLICON	PCR	METAGENOMIC	SINGLE	0	0	ILLUMINA	Illumina MiSeq	SRP075100	PRJNA321534	321534	SRS1436651	simple	447426	human oral metagenome	D1S_S74SB	no	UNIVERISTY OF OKLAHOMA	SRA425427	public	81571DF27F57A822F634E1EB434273C8	27334B10905417D3A9357A225A666B23	F	61	y	No	D1S	#N/A	Saliva	not applicable	61	#N/A	Periodontitis	#N/A	SRR3503277	Observed	60	#N/A
SAMN04999773	SRR3503280	2016-05-18 15:19:36	2016-05-13 15:17:07	38420	9707052	0	252	4	https://sra-downloadb.st-va.ncbi.nlm.nih.gov/sos1/sra-pub-run-8/SRR3503280/SRR3503280.1	SRX1760860	D1P_P75_14MP	AMPLICON	PCR	METAGENOMIC	SINGLE	0	0	ILLUMINA	Illumina MiSeq	SRP075100	PRJNA321534	321534	SRS1436653	simple	447426	human oral metagenome	D1P_P75_14MP	no	UNIVERISTY OF OKLAHOMA	SRA425427	public	148E9BA3E4B4B42F37F61ABD721D9D5A	FE28D09C00B94B43E4EE2E4BBB569508	M	76	y	No	D1P	#N/A	Plaque	not applicable	76	#N/A	Periodontitis	#N/A	SRR3503280	Observed	48	#N/A
SAMN04999612	SRR3503281	2016-05-18 15:19:36	2016-05-13 15:17:27	40040	10111923	0	252	4	https://sra-downloadb.st-va.ncbi.nlm.nih.gov/sos1/sra-pub-run-8/SRR3503281/SRR3503281.1	SRX1760861	D1P_P15_15MP	AMPLICON	PCR	METAGENOMIC	SINGLE	0	0	ILLUMINA	Illumina MiSeq	SRP075100	PRJNA321534	321534	SRS1436655	simple	447426	human oral metagenome	D1P_P15_15MP	no	UNIVERISTY OF OKLAHOMA	SRA425427	public	DED5A80BC6649DBA8E74673C3D38D691	AB90120855B9AC95C0EE9E5C0AFE99EA	F	47	y	Yes	D1P	#N/A	Plaque	not applicable	47	#N/A	Periodontitis	#N/A	SRR3503281	Observed	64	#N/A
SAMN04999774	SRR3503282	2016-05-18 15:19:36	2016-05-13 15:17:24	56959	14387659	0	252	6	https://sra-downloadb.st-va.ncbi.nlm.nih.gov/sos1/sra-pub-run-8/SRR3503282/SRR3503282.1	SRX1760862	D1P_P75_3MP	AMPLICON	PCR	METAGENOMIC	SINGLE	0	0	ILLUMINA	Illumina MiSeq	SRP075100	PRJNA321534	321534	SRS1436656	simple	447426	human oral metagenome	D1P_P75_3MP	no	UNIVERISTY OF OKLAHOMA	SRA425427	public	A2712D177395D852EF3B25C1A6166FAC	00AA09F8C889B35979D5B9F1E7602E86	M	76	y	No	D1P	#N/A	Plaque	not applicable	76	#N/A	Periodontitis	#N/A	SRR3503282	Observed	47	#N/A
SAMN04999775	SRR3503283	2016-05-18 15:19:36	2016-05-13 15:17:26	64745	16358720	0	252	7	https://sra-downloadb.st-va.ncbi.nlm.nih.gov/sos1/sra-pub-run-8/SRR3503283/SRR3503283.1	SRX1760863	D1S_S75SB	AMPLICON	PCR	METAGENOMIC	SINGLE	0	0	ILLUMINA	Illumina MiSeq	SRP075100	PRJNA321534	321534	SRS1436657	simple	447426	human oral metagenome	D1S_S75SB	no	UNIVERISTY OF OKLAHOMA	SRA425427	public	6E9D9EF41BF7698C6FD07E9598202097	9913EE229914E834E3EF64B5E08C4DB5	M	76	y	No	D1S	#N/A	Saliva	not applicable	76	#N/A	Periodontitis	#N/A	SRR3503283	Observed	52	#N/A
SAMN04999782	SRR3503290	2016-05-18 15:19:38	2016-05-13 15:17:48	39533	9982226	0	252	4	https://sra-downloadb.st-va.ncbi.nlm.nih.gov/sos1/sra-pub-run-8/SRR3503290/SRR3503290.1	SRX1760871	D1P_P78_14MP	AMPLICON	PCR	METAGENOMIC	SINGLE	0	0	ILLUMINA	Illumina MiSeq	SRP075100	PRJNA321534	321534	SRS1436664	simple	447426	human oral metagenome	D1P_P78_14MP	no	UNIVERISTY OF OKLAHOMA	SRA425427	public	2FDB16982B36D73F278D000F16A3E12D	6B50233EBE13EA50842A4F9D518DB32D	M	64	y	Yes	D1P	#N/A	Plaque	not applicable	64	#N/A	Periodontitis	#N/A	SRR3503290	Observed	44	#N/A
SAMN04999783	SRR3503291	2016-05-18 15:19:36	2016-05-13 15:17:57	47660	12032136	0	252	5	https://sra-downloadb.st-va.ncbi.nlm.nih.gov/sos1/sra-pub-run-8/SRR3503291/SRR3503291.1	SRX1760872	D1P_P78_3MP	AMPLICON	PCR	METAGENOMIC	SINGLE	0	0	ILLUMINA	Illumina MiSeq	SRP075100	PRJNA321534	321534	SRS1436665	simple	447426	human oral metagenome	D1P_P78_3MP	no	UNIVERISTY OF OKLAHOMA	SRA425427	public	E10B5DED966CFE53D690DA1F43A439F7	F2BB78191925246910DDCCE321D65193	M	64	y	Yes	D1P	#N/A	Plaque	not applicable	64	#N/A	Periodontitis	#N/A	SRR3503291	Observed	44	#N/A
SAMN04999613	SRR3503292	2016-05-18 15:19:36	2016-05-13 15:17:51	57290	14459200	0	252	6	https://sra-downloadb.st-va.ncbi.nlm.nih.gov/sos1/sra-pub-run-8/SRR3503292/SRR3503292.1	SRX1760873	D1P_P15_3MP	AMPLICON	PCR	METAGENOMIC	SINGLE	0	0	ILLUMINA	Illumina MiSeq	SRP075100	PRJNA321534	321534	SRS1436666	simple	447426	human oral metagenome	D1P_P15_3MP	no	UNIVERISTY OF OKLAHOMA	SRA425427	public	5881CE6F96FA5659E89D4AB652B29598	8E0DBE995A6C826992BCB09B57A10CD7	F	47	y	Yes	D1P	#N/A	Plaque	not applicable	47	#N/A	Periodontitis	#N/A	SRR3503292	Observed	66	#N/A
SAMN04999784	SRR3503293	2016-05-18 15:19:38	2016-05-13 15:18:37	48203	12170326	0	252	5	https://sra-downloadb.st-va.ncbi.nlm.nih.gov/sos1/sra-pub-run-8/SRR3503293/SRR3503293.1	SRX1760874	D1S_S78SB	AMPLICON	PCR	METAGENOMIC	SINGLE	0	0	ILLUMINA	Illumina MiSeq	SRP075100	PRJNA321534	321534	SRS1436667	simple	447426	human oral metagenome	D1S_S78SB	no	UNIVERISTY OF OKLAHOMA	SRA425427	public	D3B876E623B2ECFB147656DFB0C234A5	0B72673DBBDFA0EF1AA1FD6B255CAB8D	M	64	y	Yes	D1S	#N/A	Saliva	not applicable	64	#N/A	Periodontitis	#N/A	SRR3503293	Observed	53	#N/A
SAMN04999785	SRR3503294	2016-05-18 15:21:36	2016-05-13 15:19:38	42141	10644338	0	252	4	https://sra-downloadb.st-va.ncbi.nlm.nih.gov/sos1/sra-pub-run-8/SRR3503294/SRR3503294.1	SRX1760875	D1P_P80_15MP	AMPLICON	PCR	METAGENOMIC	SINGLE	0	0	ILLUMINA	Illumina MiSeq	SRP075100	PRJNA321534	321534	SRS1436668	simple	447426	human oral metagenome	D1P_P80_15MP	no	UNIVERISTY OF OKLAHOMA	SRA425427	public	F160E594C667A034AC331611960F3B68	D1469E51F67D8E57663C574223CA57EB	F	54	y	No	D1P	#N/A	Plaque	not applicable	54	#N/A	Periodontitis	#N/A	SRR3503294	Observed	48	#N/A
SAMN04999786	SRR3503295	2016-05-18 15:21:36	2016-05-13 15:19:38	51407	12989282	0	252	5	https://sra-downloadb.st-va.ncbi.nlm.nih.gov/sos1/sra-pub-run-8/SRR3503295/SRR3503295.1	SRX1760876	D1P_P80_2MP	AMPLICON	PCR	METAGENOMIC	SINGLE	0	0	ILLUMINA	Illumina MiSeq	SRP075100	PRJNA321534	321534	SRS1436669	simple	447426	human oral metagenome	D1P_P80_2MP	no	UNIVERISTY OF OKLAHOMA	SRA425427	public	04F63E8FFB1F7A9553F9FA89733E60C8	C284F478A653410287427C0EE10EB2B7	F	54	y	No	D1P	#N/A	Plaque	not applicable	54	#N/A	Periodontitis	#N/A	SRR3503295	Observed	52	#N/A
SAMN04999787	SRR3503296	2016-05-18 15:21:41	2016-05-13 15:19:40	57612	14550465	0	252	6	https://sra-downloadb.st-va.ncbi.nlm.nih.gov/sos1/sra-pub-run-8/SRR3503296/SRR3503296.1	SRX1760877	D1S_S80SB	AMPLICON	PCR	METAGENOMIC	SINGLE	0	0	ILLUMINA	Illumina MiSeq	SRP075100	PRJNA321534	321534	SRS1436670	simple	447426	human oral metagenome	D1S_S80SB	no	UNIVERISTY OF OKLAHOMA	SRA425427	public	0BE84682C4E7456C3FDC4E019D7B32AD	F94EC12C39A033EC89A08A46812D24A7	F	54	y	No	D1S	#N/A	Saliva	not applicable	54	#N/A	Periodontitis	#N/A	SRR3503296	Observed	50	#N/A
SAMN04999788	SRR3503297	2016-05-18 15:21:36	2016-05-13 15:19:37	48238	12195354	0	252	5	https://sra-downloadb.st-va.ncbi.nlm.nih.gov/sos1/sra-pub-run-8/SRR3503297/SRR3503297.1	SRX1760878	D1P_P81_15MP	AMPLICON	PCR	METAGENOMIC	SINGLE	0	0	ILLUMINA	Illumina MiSeq	SRP075100	PRJNA321534	321534	SRS1436671	simple	447426	human oral metagenome	D1P_P81_15MP	no	UNIVERISTY OF OKLAHOMA	SRA425427	public	C5941070719CD69737F5FEF7F5A6BCE4	F471199388869DC8CD4ED1EFB583CA5F	M	59	y	No	D1P	#N/A	Plaque	not applicable	59	#N/A	Periodontitis	#N/A	SRR3503297	Observed	61	#N/A
SAMN04999789	SRR3503298	2016-05-18 15:21:36	2016-05-13 15:19:39	45164	11413074	0	252	5	https://sra-downloadb.st-va.ncbi.nlm.nih.gov/sos1/sra-pub-run-8/SRR3503298/SRR3503298.1	SRX1760879	D1P_P81_3MP	AMPLICON	PCR	METAGENOMIC	SINGLE	0	0	ILLUMINA	Illumina MiSeq	SRP075100	PRJNA321534	321534	SRS1436672	simple	447426	human oral metagenome	D1P_P81_3MP	no	UNIVERISTY OF OKLAHOMA	SRA425427	public	569E108E84A89366B4718418A9382950	2EB1F0D3662CA4D898792237FAD497D7	M	59	y	No	D1P	#N/A	Plaque	not applicable	59	#N/A	Periodontitis	#N/A	SRR3503298	Observed	59	#N/A
SAMN04999790	SRR3503299	2016-05-18 15:21:36	2016-05-13 15:19:44	48653	12299124	0	252	5	https://sra-downloadb.st-va.ncbi.nlm.nih.gov/sos1/sra-pub-run-8/SRR3503299/SRR3503299.1	SRX1760880	D1S_S81SB	AMPLICON	PCR	METAGENOMIC	SINGLE	0	0	ILLUMINA	Illumina MiSeq	SRP075100	PRJNA321534	321534	SRS1436673	simple	447426	human oral metagenome	D1S_S81SB	no	UNIVERISTY OF OKLAHOMA	SRA425427	public	0EB5712C3465FB8066256DA7ADC9D0B6	D89EDE01F2DCCE4D0CE3CF62E571D58E	M	59	y	No	D1S	#N/A	Saliva	not applicable	59	#N/A	Periodontitis	#N/A	SRR3503299	Observed	59	#N/A
SAMN04999791	SRR3503300	2016-05-18 15:21:36	2016-05-13 15:19:38	39233	9919012	0	252	4	https://sra-downloadb.st-va.ncbi.nlm.nih.gov/sos1/sra-pub-run-8/SRR3503300/SRR3503300.1	SRX1760881	D1P_P82_15MP	AMPLICON	PCR	METAGENOMIC	SINGLE	0	0	ILLUMINA	Illumina MiSeq	SRP075100	PRJNA321534	321534	SRS1436674	simple	447426	human oral metagenome	D1P_P82_15MP	no	UNIVERISTY OF OKLAHOMA	SRA425427	public	AE18743DADA8844F10765AB4AE8EE0D3	4BD5BDD4F414AC6C1FB22175DFB3AF78	F	77	y	No	D1P	#N/A	Plaque	not applicable	77	#N/A	Periodontitis	#N/A	SRR3503300	Observed	51	#N/A
SAMN04999792	SRR3503301	2016-05-18 15:21:36	2016-05-13 15:19:39	45214	11423070	0	252	4	https://sra-downloadb.st-va.ncbi.nlm.nih.gov/sos1/sra-pub-run-8/SRR3503301/SRR3503301.1	SRX1760882	D1P_P82_2MP	AMPLICON	PCR	METAGENOMIC	SINGLE	0	0	ILLUMINA	Illumina MiSeq	SRP075100	PRJNA321534	321534	SRS1436676	simple	447426	human oral metagenome	D1P_P82_2MP	no	UNIVERISTY OF OKLAHOMA	SRA425427	public	8F3F57E5716FE699017C5D389AC0F683	86522F9250A312F0D3D382EFA26DFD82	F	77	y	No	D1P	#N/A	Plaque	not applicable	77	#N/A	Periodontitis	#N/A	SRR3503301	Observed	47	#N/A
SAMN04999793	SRR3503302	2016-05-18 15:21:37	2016-05-13 15:19:40	60547	15285032	0	252	6	https://sra-downloadb.st-va.ncbi.nlm.nih.gov/sos1/sra-pub-run-8/SRR3503302/SRR3503302.1	SRX1760883	D1S_S82SB	AMPLICON	PCR	METAGENOMIC	SINGLE	0	0	ILLUMINA	Illumina MiSeq	SRP075100	PRJNA321534	321534	SRS1436675	simple	447426	human oral metagenome	D1S_S82SB	no	UNIVERISTY OF OKLAHOMA	SRA425427	public	BE04A5123EDA203F1CE9052763DD5BF5	142B81071E81AEADC7E3FC9D08FF3F37	F	77	y	No	D1S	#N/A	Saliva	not applicable	77	#N/A	Periodontitis	#N/A	SRR3503302	Observed	50	#N/A
SAMN04999596	SRR3503303	2016-05-18 15:21:37	2016-05-13 15:19:49	34456	8706712	0	252	4	https://sra-downloadb.st-va.ncbi.nlm.nih.gov/sos1/sra-pub-run-8/SRR3503303/SRR3503303.1	SRX1760884	D1S_S1SB	AMPLICON	PCR	METAGENOMIC	SINGLE	0	0	ILLUMINA	Illumina MiSeq	SRP075100	PRJNA321534	321534	SRS1436677	simple	447426	human oral metagenome	D1S_S1SB	no	UNIVERISTY OF OKLAHOMA	SRA425427	public	C66ABD6572169D532C10970854E0E72E	E4F56AE0BF739E1E3ABF7EC151F8765D	M	40	y	No	D1S	#N/A	Saliva	not applicable	40	#N/A	Periodontitis	#N/A	SRR3503303	Observed	56	#N/A
SAMN04999614	SRR3503304	2016-05-18 15:21:37	2016-05-13 15:19:54	48283	12198163	0	252	5	https://sra-downloadb.st-va.ncbi.nlm.nih.gov/sos1/sra-pub-run-8/SRR3503304/SRR3503304.1	SRX1760885	D1S_S15SB	AMPLICON	PCR	METAGENOMIC	SINGLE	0	0	ILLUMINA	Illumina MiSeq	SRP075100	PRJNA321534	321534	SRS1436678	simple	447426	human oral metagenome	D1S_S15SB	no	UNIVERISTY OF OKLAHOMA	SRA425427	public	F99E6CA01FA0F1AE179C7AB0430C9A34	8C684FE03F2350D3BBF1B34F401E502C	F	47	y	Yes	D1S	#N/A	Saliva	not applicable	47	#N/A	Periodontitis	#N/A	SRR3503304	Observed	64	#N/A
SAMN04999794	SRR3503305	2016-05-18 15:21:39	2016-05-13 15:19:54	54336	13745033	0	252	6	https://sra-downloadb.st-va.ncbi.nlm.nih.gov/sos1/sra-pub-run-8/SRR3503305/SRR3503305.1	SRX1760886	D1P_P84_14MP	AMPLICON	PCR	METAGENOMIC	SINGLE	0	0	ILLUMINA	Illumina MiSeq	SRP075100	PRJNA321534	321534	SRS1436679	simple	447426	human oral metagenome	D1P_P84_14MP	no	UNIVERISTY OF OKLAHOMA	SRA425427	public	4AFCC231043A1213F3DD1B58A46E05FF	A2406A7F47422D50D9CF341BDAF95BEF	M	51	y	No	D1P	#N/A	Plaque	not applicable	51	#N/A	Periodontitis	#N/A	SRR3503305	Observed	46	#N/A
SAMN04999795	SRR3503306	2016-05-18 15:21:37	2016-05-13 15:19:55	40818	10307068	0	252	4	https://sra-downloadb.st-va.ncbi.nlm.nih.gov/sos1/sra-pub-run-8/SRR3503306/SRR3503306.1	SRX1760887	D1P_P84_3MP	AMPLICON	PCR	METAGENOMIC	SINGLE	0	0	ILLUMINA	Illumina MiSeq	SRP075100	PRJNA321534	321534	SRS1436680	simple	447426	human oral metagenome	D1P_P84_3MP	no	UNIVERISTY OF OKLAHOMA	SRA425427	public	722401D549A774F645259C6838250677	558C68AA93AFCCC29DEC6BFEBF97177E	M	51	y	No	D1P	#N/A	Plaque	not applicable	51	#N/A	Periodontitis	#N/A	SRR3503306	Observed	43	#N/A
SAMN04999796	SRR3503307	2016-05-18 15:21:37	2016-05-13 15:19:55	30637	7743160	0	252	3	https://sra-downloadb.st-va.ncbi.nlm.nih.gov/sos1/sra-pub-run-8/SRR3503307/SRR3503307.1	SRX1760888	D1S_S84SB	AMPLICON	PCR	METAGENOMIC	SINGLE	0	0	ILLUMINA	Illumina MiSeq	SRP075100	PRJNA321534	321534	SRS1436681	simple	447426	human oral metagenome	D1S_S84SB	no	UNIVERISTY OF OKLAHOMA	SRA425427	public	E34926E12CA6660F6E0226CF7034FD31	3C16601188590449CFB2F0503B9060C4	M	51	y	No	D1S	#N/A	Saliva	not applicable	51	#N/A	Periodontitis	#N/A	SRR3503307	Observed	60	#N/A
SAMN04999799	SRR3503310	2016-05-18 15:21:38	2016-05-13 15:19:56	55849	14119880	0	252	6	https://sra-downloadb.st-va.ncbi.nlm.nih.gov/sos1/sra-pub-run-8/SRR3503310/SRR3503310.1	SRX1760891	D1P_P85_15MP	AMPLICON	PCR	METAGENOMIC	SINGLE	0	0	ILLUMINA	Illumina MiSeq	SRP075100	PRJNA321534	321534	SRS1436684	simple	447426	human oral metagenome	D1P_P85_15MP	no	UNIVERISTY OF OKLAHOMA	SRA425427	public	955D3A15647549C89F79FF7D6C08F0DE	CBFAE6485E4D5391372A06CA8504F6E1	F	51	y	No	D1P	#N/A	Plaque	not applicable	51	#N/A	Periodontitis	#N/A	SRR3503310	Observed	73	#N/A
SAMN04999800	SRR3503311	2016-05-18 15:21:38	2016-05-13 15:20:03	50189	12688522	0	252	5	https://sra-downloadb.st-va.ncbi.nlm.nih.gov/sos1/sra-pub-run-8/SRR3503311/SRR3503311.1	SRX1760892	D1P_P85_2MP	AMPLICON	PCR	METAGENOMIC	SINGLE	0	0	ILLUMINA	Illumina MiSeq	SRP075100	PRJNA321534	321534	SRS1436685	simple	447426	human oral metagenome	D1P_P85_2MP	no	UNIVERISTY OF OKLAHOMA	SRA425427	public	1624BBFA9300C74273468D34DBF09601	D8B1C237BC823C2F178F898B2348AB8C	F	51	y	No	D1P	#N/A	Plaque	not applicable	51	#N/A	Periodontitis	#N/A	SRR3503311	Observed	55	#N/A
SAMN04999801	SRR3503312	2016-05-18 15:21:38	2016-05-13 15:20:03	32501	8214130	0	252	3	https://sra-downloadb.st-va.ncbi.nlm.nih.gov/sos1/sra-pub-run-8/SRR3503312/SRR3503312.1	SRX1760893	D1S_S85SB	AMPLICON	PCR	METAGENOMIC	SINGLE	0	0	ILLUMINA	Illumina MiSeq	SRP075100	PRJNA321534	321534	SRS1436686	simple	447426	human oral metagenome	D1S_S85SB	no	UNIVERISTY OF OKLAHOMA	SRA425427	public	75E5E99B0027DC02C353EC5A36C03B9F	5FD92BA0C14C447E6637C2C5E5728150	F	51	y	No	D1S	#N/A	Saliva	not applicable	51	#N/A	Periodontitis	#N/A	SRR3503312	Observed	64	#N/A
SAMN04999802	SRR3503313	2016-05-18 15:21:41	2016-05-13 15:20:18	35721	9029347	0	252	4	https://sra-downloadb.st-va.ncbi.nlm.nih.gov/sos1/sra-pub-run-8/SRR3503313/SRR3503313.1	SRX1760894	D1P_P86_15MP	AMPLICON	PCR	METAGENOMIC	SINGLE	0	0	ILLUMINA	Illumina MiSeq	SRP075100	PRJNA321534	321534	SRS1436687	simple	447426	human oral metagenome	D1P_P86_15MP	no	UNIVERISTY OF OKLAHOMA	SRA425427	public	20AB4611A2621A4FB696B359C41E4ED9	5A25E4B67A7B9998F3E49C1BA1D5B146	F	39	y	No	D1P	#N/A	Plaque	not applicable	39	#N/A	Periodontitis	#N/A	SRR3503313	Observed	67	#N/A
SAMN04999803	SRR3503314	2016-05-18 15:21:41	2016-05-13 15:20:10	31081	7856791	0	252	3	https://sra-downloadb.st-va.ncbi.nlm.nih.gov/sos1/sra-pub-run-8/SRR3503314/SRR3503314.1	SRX1760895	D1P_P86_2MP	AMPLICON	PCR	METAGENOMIC	SINGLE	0	0	ILLUMINA	Illumina MiSeq	SRP075100	PRJNA321534	321534	SRS1436688	simple	447426	human oral metagenome	D1P_P86_2MP	no	UNIVERISTY OF OKLAHOMA	SRA425427	public	2E20CEF7CDE7F461A1CDBEEC7CFCD28B	20BE358BE33F56C46D621C09827BF8BE	F	39	y	No	D1P	#N/A	Plaque	not applicable	39	#N/A	Periodontitis	#N/A	SRR3503314	Observed	57	#N/A
SAMN04999615	SRR3503315	2016-05-18 15:21:41	2016-05-13 15:20:12	40045	10120093	0	252	4	https://sra-downloadb.st-va.ncbi.nlm.nih.gov/sos1/sra-pub-run-8/SRR3503315/SRR3503315.1	SRX1760897	D1P_P16_14MP	AMPLICON	PCR	METAGENOMIC	SINGLE	0	0	ILLUMINA	Illumina MiSeq	SRP075100	PRJNA321534	321534	SRS1436690	simple	447426	human oral metagenome	D1P_P16_14MP	no	UNIVERISTY OF OKLAHOMA	SRA425427	public	72BE1F2803A68312531E21BC6827237C	84FB3BB4ABA912284218E38262A5274D	F	48	y	No	D1P	#N/A	Plaque	not applicable	48	#N/A	Periodontitis	#N/A	SRR3503315	Observed	62	#N/A
SAMN04999804	SRR3503316	2016-05-18 15:21:43	2016-05-13 15:20:26	40735	10277009	0	252	4	https://sra-downloadb.st-va.ncbi.nlm.nih.gov/sos1/sra-pub-run-8/SRR3503316/SRR3503316.1	SRX1760898	D1S_S86SB	AMPLICON	PCR	METAGENOMIC	SINGLE	0	0	ILLUMINA	Illumina MiSeq	SRP075100	PRJNA321534	321534	SRS1436691	simple	447426	human oral metagenome	D1S_S86SB	no	UNIVERISTY OF OKLAHOMA	SRA425427	public	5114BC5D1BCD25727AF3883843D50DFD	0B8EA44051CFBEC69CFD9AD2F13EF0DD	F	39	y	No	D1S	#N/A	Saliva	not applicable	39	#N/A	Periodontitis	#N/A	SRR3503316	Observed	66	#N/A
SAMN04999805	SRR3503317	2016-05-18 15:21:42	2016-05-13 15:20:28	39815	10053444	0	252	4	https://sra-downloadb.st-va.ncbi.nlm.nih.gov/sos1/sra-pub-run-8/SRR3503317/SRR3503317.1	SRX1760899	D1P_P87_14MP	AMPLICON	PCR	METAGENOMIC	SINGLE	0	0	ILLUMINA	Illumina MiSeq	SRP075100	PRJNA321534	321534	SRS1436692	simple	447426	human oral metagenome	D1P_P87_14MP	no	UNIVERISTY OF OKLAHOMA	SRA425427	public	0BF04C9475C2709848CD3D9101128B0A	2048E83E9D9C8F274C31C8A2422EE2B8	F	43	y	No	D1P	#N/A	Plaque	not applicable	43	#N/A	Periodontitis	#N/A	SRR3503317	Observed	57	#N/A
SAMN04999806	SRR3503318	2016-05-18 15:21:41	2016-05-13 15:20:46	26090	6593095	0	252	2	https://sra-downloadb.st-va.ncbi.nlm.nih.gov/sos1/sra-pub-run-8/SRR3503318/SRR3503318.1	SRX1760900	D1P_P87_3MP	AMPLICON	PCR	METAGENOMIC	SINGLE	0	0	ILLUMINA	Illumina MiSeq	SRP075100	PRJNA321534	321534	SRS1436693	simple	447426	human oral metagenome	D1P_P87_3MP	no	UNIVERISTY OF OKLAHOMA	SRA425427	public	E0C3D0DCB92AC674916E212BF0D3B5C7	674DF801FC4B4630345224547CE39560	F	43	y	No	D1P	#N/A	Plaque	not applicable	43	#N/A	Periodontitis	#N/A	SRR3503318	Observed	56	#N/A
SAMN04999807	SRR3503319	2016-05-18 15:21:41	2016-05-13 15:20:42	39068	9868702	0	252	4	https://sra-downloadb.st-va.ncbi.nlm.nih.gov/sos1/sra-pub-run-8/SRR3503319/SRR3503319.1	SRX1760901	D1S_S87SB	AMPLICON	PCR	METAGENOMIC	SINGLE	0	0	ILLUMINA	Illumina MiSeq	SRP075100	PRJNA321534	321534	SRS1436694	simple	447426	human oral metagenome	D1S_S87SB	no	UNIVERISTY OF OKLAHOMA	SRA425427	public	4925F79DC8E99BD092CFFD0DD522CABA	69524357F45DF5F69BB82BE939B33A8E	F	43	y	No	D1S	#N/A	Saliva	not applicable	43	#N/A	Periodontitis	#N/A	SRR3503319	Observed	62	#N/A
SAMN04999808	SRR3503320	2016-05-18 15:21:42	2016-05-13 15:20:47	56729	14336614	0	252	6	https://sra-downloadb.st-va.ncbi.nlm.nih.gov/sos1/sra-pub-run-8/SRR3503320/SRR3503320.1	SRX1760902	D1P_P88_15MP	AMPLICON	PCR	METAGENOMIC	SINGLE	0	0	ILLUMINA	Illumina MiSeq	SRP075100	PRJNA321534	321534	SRS1436695	simple	447426	human oral metagenome	D1P_P88_15MP	no	UNIVERISTY OF OKLAHOMA	SRA425427	public	70D36590D9D102D0D2147514FF7775A4	31D845FC908D79711EE79B1D1E14A597	F	57	y	No	D1P	#N/A	Plaque	not applicable	57	#N/A	Periodontitis	#N/A	SRR3503320	Observed	53	#N/A
SAMN04999809	SRR3503321	2016-05-18 15:21:41	2016-05-13 15:20:59	34186	8639398	0	252	3	https://sra-downloadb.st-va.ncbi.nlm.nih.gov/sos1/sra-pub-run-8/SRR3503321/SRR3503321.1	SRX1760903	D1P_P88_2MP	AMPLICON	PCR	METAGENOMIC	SINGLE	0	0	ILLUMINA	Illumina MiSeq	SRP075100	PRJNA321534	321534	SRS1436698	simple	447426	human oral metagenome	D1P_P88_2MP	no	UNIVERISTY OF OKLAHOMA	SRA425427	public	A1C131F131F68D7D9569F54BAAE70D83	6A34E78E39B1C86A638C1E8B69A87B2E	F	57	y	No	D1P	#N/A	Plaque	not applicable	57	#N/A	Periodontitis	#N/A	SRR3503321	Observed	57	#N/A
SAMN04999810	SRR3503322	2016-05-18 15:23:34	2016-05-13 15:21:12	42786	10810091	0	252	4	https://sra-downloadb.st-va.ncbi.nlm.nih.gov/sos1/sra-pub-run-8/SRR3503322/SRR3503322.1	SRX1760904	D1S_S88SB	AMPLICON	PCR	METAGENOMIC	SINGLE	0	0	ILLUMINA	Illumina MiSeq	SRP075100	PRJNA321534	321534	SRS1436696	simple	447426	human oral metagenome	D1S_S88SB	no	UNIVERISTY OF OKLAHOMA	SRA425427	public	E2FF3DC288FAD1A351C04EF337E0385F	CF92E0E63622144CB2722DCD32E72FD4	F	57	y	No	D1S	#N/A	Saliva	not applicable	57	#N/A	Periodontitis	#N/A	SRR3503322	Observed	64	#N/A
SAMN04999811	SRR3503323	2016-05-18 15:23:25	2016-05-13 15:21:07	28845	7289996	0	252	3	https://sra-downloadb.st-va.ncbi.nlm.nih.gov/sos1/sra-pub-run-8/SRR3503323/SRR3503323.1	SRX1760905	D1P_P89_14MP	AMPLICON	PCR	METAGENOMIC	SINGLE	0	0	ILLUMINA	Illumina MiSeq	SRP075100	PRJNA321534	321534	SRS1436697	simple	447426	human oral metagenome	D1P_P89_14MP	no	UNIVERISTY OF OKLAHOMA	SRA425427	public	0D808642FD76F4F05EC9D8A833FC10D4	9288B355CE7A0D836CED10C261FBDDCC	F	53	y	No	D1P	#N/A	Plaque	not applicable	53	#N/A	Periodontitis	#N/A	SRR3503323	Observed	69	#N/A
SAMN04999812	SRR3503324	2016-05-18 15:23:26	2016-05-13 15:21:15	32600	8239334	0	252	3	https://sra-downloadb.st-va.ncbi.nlm.nih.gov/sos1/sra-pub-run-8/SRR3503324/SRR3503324.1	SRX1760906	D1P_P89_3MP	AMPLICON	PCR	METAGENOMIC	SINGLE	0	0	ILLUMINA	Illumina MiSeq	SRP075100	PRJNA321534	321534	SRS1436699	simple	447426	human oral metagenome	D1P_P89_3MP	no	UNIVERISTY OF OKLAHOMA	SRA425427	public	23EE2D7717913E85AB20F08DC2BA7F16	83A0F7997F2C93B54C99C7DAD329666D	F	53	y	No	D1P	#N/A	Plaque	not applicable	53	#N/A	Periodontitis	#N/A	SRR3503324	Observed	76	#N/A
SAMN04999813	SRR3503325	2016-05-18 15:23:26	2016-05-13 15:21:25	44523	11251895	0	252	4	https://sra-downloadb.st-va.ncbi.nlm.nih.gov/sos1/sra-pub-run-8/SRR3503325/SRR3503325.1	SRX1760907	D1S_S89SB	AMPLICON	PCR	METAGENOMIC	SINGLE	0	0	ILLUMINA	Illumina MiSeq	SRP075100	PRJNA321534	321534	SRS1436701	simple	447426	human oral metagenome	D1S_S89SB	no	UNIVERISTY OF OKLAHOMA	SRA425427	public	810C222844AFB92F717284229611D3C7	656C99368C39CA4763FB8E18052B19D0	F	53	y	No	D1S	#N/A	Saliva	not applicable	53	#N/A	Periodontitis	#N/A	SRR3503325	Observed	48	#N/A
SAMN04999616	SRR3503326	2016-05-18 15:23:26	2016-05-13 15:21:35	50638	12798285	0	252	5	https://sra-downloadb.st-va.ncbi.nlm.nih.gov/sos1/sra-pub-run-8/SRR3503326/SRR3503326.1	SRX1760909	D1P_P16_3MP	AMPLICON	PCR	METAGENOMIC	SINGLE	0	0	ILLUMINA	Illumina MiSeq	SRP075100	PRJNA321534	321534	SRS1436700	simple	447426	human oral metagenome	D1P_P16_3MP	no	UNIVERISTY OF OKLAHOMA	SRA425427	public	AB3E2C9B5B86262D24F3EAB7BE9DEAF1	DED0F478862B662A17A9E752F941DF61	F	48	y	No	D1P	#N/A	Plaque	not applicable	48	#N/A	Periodontitis	#N/A	SRR3503326	Observed	76	#N/A
SAMN04999817	SRR3503330	2016-05-18 15:23:26	2016-05-13 15:21:57	36887	9313915	0	252	3	https://sra-downloadb.st-va.ncbi.nlm.nih.gov/sos1/sra-pub-run-8/SRR3503330/SRR3503330.1	SRX1760913	D1P_P91_15MP	AMPLICON	PCR	METAGENOMIC	SINGLE	0	0	ILLUMINA	Illumina MiSeq	SRP075100	PRJNA321534	321534	SRS1436705	simple	447426	human oral metagenome	D1P_P91_15MP	no	UNIVERISTY OF OKLAHOMA	SRA425427	public	61B383D0163E89CBEF67A872815B28F9	B1088EB739F5DE7B59D693E0806C3F73	F	36	y	No	D1P	#N/A	Plaque	not applicable	36	#N/A	Periodontitis	#N/A	SRR3503330	Observed	55	#N/A
SAMN04999818	SRR3503331	2016-05-18 15:23:27	2016-05-13 15:21:47	49344	12467288	0	252	5	https://sra-downloadb.st-va.ncbi.nlm.nih.gov/sos1/sra-pub-run-8/SRR3503331/SRR3503331.1	SRX1760914	D1P_P91_2MP	AMPLICON	PCR	METAGENOMIC	SINGLE	0	0	ILLUMINA	Illumina MiSeq	SRP075100	PRJNA321534	321534	SRS1436706	simple	447426	human oral metagenome	D1P_P91_2MP	no	UNIVERISTY OF OKLAHOMA	SRA425427	public	F2F256B8940A202227E799235D48C6CB	2BF0E2CACF2D0D305C18FF20B6649921	F	36	y	No	D1P	#N/A	Plaque	not applicable	36	#N/A	Periodontitis	#N/A	SRR3503331	Observed	58	#N/A
SAMN04999819	SRR3503332	2016-05-18 15:23:26	2016-05-13 15:21:59	44778	11308577	0	252	5	https://sra-downloadb.st-va.ncbi.nlm.nih.gov/sos1/sra-pub-run-8/SRR3503332/SRR3503332.1	SRX1760915	D1S_S91SB	AMPLICON	PCR	METAGENOMIC	SINGLE	0	0	ILLUMINA	Illumina MiSeq	SRP075100	PRJNA321534	321534	SRS1436707	simple	447426	human oral metagenome	D1S_S91SB	no	UNIVERISTY OF OKLAHOMA	SRA425427	public	468E01CF4140587263A8514CDE12C105	CE8F255CF715CF37B128C368513AFB83	F	36	y	No	D1S	#N/A	Saliva	not applicable	36	#N/A	Periodontitis	#N/A	SRR3503332	Observed	70	#N/A
SAMN04999822	SRR3503335	2016-05-18 15:23:27	2016-05-13 15:22:04	53053	13400462	0	252	5	https://sra-downloadb.st-va.ncbi.nlm.nih.gov/sos1/sra-pub-run-8/SRR3503335/SRR3503335.1	SRX1760918	D1P_PD_14MP	AMPLICON	PCR	METAGENOMIC	SINGLE	0	0	ILLUMINA	Illumina MiSeq	SRP075100	PRJNA321534	321534	SRS1436710	simple	447426	human oral metagenome	D1P_PD_14MP	no	UNIVERISTY OF OKLAHOMA	SRA425427	public	ECAF1917B59967427DF1C0DEB8F00161	FCB0456EF73956CB921C7AAC0070766E	M	41	y	Yes	D1P	#N/A	Plaque	not applicable	41	#N/A	Periodontitis	#N/A	SRR3503335	Observed	40	#N/A
SAMN04999823	SRR3503336	2016-05-18 15:23:30	2016-05-13 15:22:10	42533	10747180	0	252	4	https://sra-downloadb.st-va.ncbi.nlm.nih.gov/sos1/sra-pub-run-8/SRR3503336/SRR3503336.1	SRX1760919	D1P_PD_1MP	AMPLICON	PCR	METAGENOMIC	SINGLE	0	0	ILLUMINA	Illumina MiSeq	SRP075100	PRJNA321534	321534	SRS1436711	simple	447426	human oral metagenome	D1P_PD_1MP	no	UNIVERISTY OF OKLAHOMA	SRA425427	public	783C7443E0DC7D6D47229430598DD403	87E383C975AC240EB6D7A56D574FBEB0	M	41	y	Yes	D1P	#N/A	Plaque	not applicable	41	#N/A	Periodontitis	#N/A	SRR3503336	Observed	56	#N/A
SAMN04999617	SRR3503337	2016-05-18 15:23:30	2016-05-13 15:22:14	41171	10401477	0	252	4	https://sra-downloadb.st-va.ncbi.nlm.nih.gov/sos1/sra-pub-run-8/SRR3503337/SRR3503337.1	SRX1760920	D1S_S16SB	AMPLICON	PCR	METAGENOMIC	SINGLE	0	0	ILLUMINA	Illumina MiSeq	SRP075100	PRJNA321534	321534	SRS1436712	simple	447426	human oral metagenome	D1S_S16SB	no	UNIVERISTY OF OKLAHOMA	SRA425427	public	2E1716391E7C608E80824116C747E09E	AD54284C4A2FFE2714A2E118A140C550	F	48	y	No	D1S	#N/A	Saliva	not applicable	48	#N/A	Periodontitis	#N/A	SRR3503337	Observed	71	#N/A
SAMN04999824	SRR3503338	2016-05-18 15:23:31	2016-05-13 15:22:25	39834	10076195	0	252	4	https://sra-downloadb.st-va.ncbi.nlm.nih.gov/sos1/sra-pub-run-8/SRR3503338/SRR3503338.1	SRX1760921	D1S_SDSB	AMPLICON	PCR	METAGENOMIC	SINGLE	0	0	ILLUMINA	Illumina MiSeq	SRP075100	PRJNA321534	321534	SRS1436713	simple	447426	human oral metagenome	D1S_SDSB	no	UNIVERISTY OF OKLAHOMA	SRA425427	public	2FDAEF3326E1997B7F3C19A4CE8A2729	4FC1D3C52D2F796093EAD4035AECE147	M	41	y	Yes	D1S	#N/A	Saliva	not applicable	41	#N/A	Periodontitis	#N/A	SRR3503338	Observed	54	#N/A
SAMN04999827	SRR3503341	2016-05-18 15:23:31	2016-05-13 15:22:54	50844	12843716	0	252	5	https://sra-downloadb.st-va.ncbi.nlm.nih.gov/sos1/sra-pub-run-8/SRR3503341/SRR3503341.1	SRX1760925	D1P_PG_14MP	AMPLICON	PCR	METAGENOMIC	SINGLE	0	0	ILLUMINA	Illumina MiSeq	SRP075100	PRJNA321534	321534	SRS1436717	simple	447426	human oral metagenome	D1P_PG_14MP	no	UNIVERISTY OF OKLAHOMA	SRA425427	public	C6CBA73E2E0634D81D4B2A223471BB32	5F9E168A8E6E91389824026B2B687E2E	M	43	y	No	D1P	#N/A	Plaque	not applicable	43	#N/A	Periodontitis	#N/A	SRR3503341	Observed	48	#N/A
SAMN04999828	SRR3503342	2016-05-18 15:23:31	2016-05-13 15:22:42	37695	9526885	0	252	4	https://sra-downloadb.st-va.ncbi.nlm.nih.gov/sos1/sra-pub-run-8/SRR3503342/SRR3503342.1	SRX1760926	D1P_PG_3MP	AMPLICON	PCR	METAGENOMIC	SINGLE	0	0	ILLUMINA	Illumina MiSeq	SRP075100	PRJNA321534	321534	SRS1436718	simple	447426	human oral metagenome	D1P_PG_3MP	no	UNIVERISTY OF OKLAHOMA	SRA425427	public	963706BDFBE6088CC601C89133CF78A5	56002E544A6B7F695CFAD5F777BB5F50	M	43	y	No	D1P	#N/A	Plaque	not applicable	43	#N/A	Periodontitis	#N/A	SRR3503342	Observed	41	#N/A
SAMN04999829	SRR3503343	2016-05-18 15:23:31	2016-05-13 15:22:50	40473	10225573	0	252	4	https://sra-downloadb.st-va.ncbi.nlm.nih.gov/sos1/sra-pub-run-8/SRR3503343/SRR3503343.1	SRX1760927	D1S_SGSB	AMPLICON	PCR	METAGENOMIC	SINGLE	0	0	ILLUMINA	Illumina MiSeq	SRP075100	PRJNA321534	321534	SRS1436719	simple	447426	human oral metagenome	D1S_SGSB	no	UNIVERISTY OF OKLAHOMA	SRA425427	public	41ADF573A043B2B7682BAA3142517182	1BF6EC24143489D931C90040A50F7FE2	M	43	y	No	D1S	#N/A	Saliva	not applicable	43	#N/A	Periodontitis	#N/A	SRR3503343	Observed	44	#N/A
SAMN04999618	SRR3503346	2016-05-18 15:26:09	2016-05-13 15:23:22	57929	14639391	0	252	6	https://sra-downloadb.st-va.ncbi.nlm.nih.gov/sos1/sra-pub-run-8/SRR3503346/SRR3503346.1	SRX1760930	D1P_P17_15MP	AMPLICON	PCR	METAGENOMIC	SINGLE	0	0	ILLUMINA	Illumina MiSeq	SRP075100	PRJNA321534	321534	SRS1436722	simple	447426	human oral metagenome	D1P_P17_15MP	no	UNIVERISTY OF OKLAHOMA	SRA425427	public	3B156B4D292ACCC9711ABDAFD05FEA48	47B1C6BCD73F1F0FFB23AABC20896010	F	50	y	No	D1P	#N/A	Plaque	not applicable	50	#N/A	Periodontitis	#N/A	SRR3503346	Observed	60	#N/A
SAMN04999619	SRR3503347	2016-05-18 15:26:16	2016-05-13 15:23:14	55924	14132895	0	252	6	https://sra-downloadb.st-va.ncbi.nlm.nih.gov/sos1/sra-pub-run-8/SRR3503347/SRR3503347.1	SRX1760932	D1P_P17_2MP	AMPLICON	PCR	METAGENOMIC	SINGLE	0	0	ILLUMINA	Illumina MiSeq	SRP075100	PRJNA321534	321534	SRS1436723	simple	447426	human oral metagenome	D1P_P17_2MP	no	UNIVERISTY OF OKLAHOMA	SRA425427	public	FB0159D399EC3710D25ED5E449E97814	D5D7CD11B7609FFF55F79D09E42231B6	F	50	y	No	D1P	#N/A	Plaque	not applicable	50	#N/A	Periodontitis	#N/A	SRR3503347	Observed	57	#N/A
SAMN04999620	SRR3503348	2016-05-18 15:26:09	2016-05-13 15:23:27	37872	9570200	0	252	4	https://sra-downloadb.st-va.ncbi.nlm.nih.gov/sos1/sra-pub-run-8/SRR3503348/SRR3503348.1	SRX1760933	D1S_S17SB	AMPLICON	PCR	METAGENOMIC	SINGLE	0	0	ILLUMINA	Illumina MiSeq	SRP075100	PRJNA321534	321534	SRS1436724	simple	447426	human oral metagenome	D1S_S17SB	no	UNIVERISTY OF OKLAHOMA	SRA425427	public	6441153ABFBEFFAF05C68C50BE61383B	7AD60540DB657388C58F932132DDBAD1	F	50	y	No	D1S	#N/A	Saliva	not applicable	50	#N/A	Periodontitis	#N/A	SRR3503348	Observed	62	#N/A
SAMN04999623	SRR3503351	2016-05-18 15:26:10	2016-05-13 15:23:38	29310	7406003	0	252	3	https://sra-downloadb.st-va.ncbi.nlm.nih.gov/sos1/sra-pub-run-8/SRR3503351/SRR3503351.1	SRX1760936	D1P_P18_14MP	AMPLICON	PCR	METAGENOMIC	SINGLE	0	0	ILLUMINA	Illumina MiSeq	SRP075100	PRJNA321534	321534	SRS1436727	simple	447426	human oral metagenome	D1P_P18_14MP	no	UNIVERISTY OF OKLAHOMA	SRA425427	public	1118B749AFEC3CD7AA02D06A119E0D54	12A83633062F5BA2C01B307EFC210EC3	F	66	y	No	D1P	#N/A	Plaque	not applicable	66	#N/A	Periodontitis	#N/A	SRR3503351	Observed	62	#N/A
SAMN04999597	SRR3503352	2016-05-18 15:26:10	2016-05-13 15:23:45	38997	9851751	0	252	4	https://sra-downloadb.st-va.ncbi.nlm.nih.gov/sos1/sra-pub-run-8/SRR3503352/SRR3503352.1	SRX1760937	D1P_P7_14DB	AMPLICON	PCR	METAGENOMIC	SINGLE	0	0	ILLUMINA	Illumina MiSeq	SRP075100	PRJNA321534	321534	SRS1436728	simple	447426	human oral metagenome	D1P_P7_14DB	no	UNIVERISTY OF OKLAHOMA	SRA425427	public	43FA21B3DD03A5316482934194AD45E1	E84AA65497FF9668D7728562C3F5BE19	M	51	y	No	D1P	#N/A	Plaque	not applicable	51	#N/A	Periodontitis	#N/A	SRR3503352	Observed	61	#N/A
SAMN04999624	SRR3503353	2016-05-18 15:26:10	2016-05-13 15:23:49	33444	8454861	0	252	3	https://sra-downloadb.st-va.ncbi.nlm.nih.gov/sos1/sra-pub-run-8/SRR3503353/SRR3503353.1	SRX1760938	D1P_P18_3MP	AMPLICON	PCR	METAGENOMIC	SINGLE	0	0	ILLUMINA	Illumina MiSeq	SRP075100	PRJNA321534	321534	SRS1436729	simple	447426	human oral metagenome	D1P_P18_3MP	no	UNIVERISTY OF OKLAHOMA	SRA425427	public	7A947938FF6F0235DBC021B1FFBB854E	2626F90519F587ACD5AC4B331412DAFB	F	66	y	No	D1P	#N/A	Plaque	not applicable	66	#N/A	Periodontitis	#N/A	SRR3503353	Observed	58	#N/A
SAMN04999625	SRR3503354	2016-05-18 15:26:10	2016-05-13 15:23:46	46805	11828939	0	252	5	https://sra-downloadb.st-va.ncbi.nlm.nih.gov/sos1/sra-pub-run-8/SRR3503354/SRR3503354.1	SRX1760939	D1S_S18SB	AMPLICON	PCR	METAGENOMIC	SINGLE	0	0	ILLUMINA	Illumina MiSeq	SRP075100	PRJNA321534	321534	SRS1436730	simple	447426	human oral metagenome	D1S_S18SB	no	UNIVERISTY OF OKLAHOMA	SRA425427	public	AE022F4873470EE4F0F6C0B6DC71555D	C555540CC230BD4B457F861091A4D7E3	F	66	y	No	D1S	#N/A	Saliva	not applicable	66	#N/A	Periodontitis	#N/A	SRR3503354	Observed	42	#N/A
SAMN04999628	SRR3503357	2016-05-18 15:26:11	2016-05-13 15:23:54	37960	9594273	0	252	4	https://sra-downloadb.st-va.ncbi.nlm.nih.gov/sos1/sra-pub-run-8/SRR3503357/SRR3503357.1	SRX1760942	D1P_P20_14MP	AMPLICON	PCR	METAGENOMIC	SINGLE	0	0	ILLUMINA	Illumina MiSeq	SRP075100	PRJNA321534	321534	SRS1436733	simple	447426	human oral metagenome	D1P_P20_14MP	no	UNIVERISTY OF OKLAHOMA	SRA425427	public	39B72249F32877CD8133AD2A35673164	58834920BD18FE6609FCF655795E6506	F	48	y	Yes	D1P	#N/A	Plaque	not applicable	48	#N/A	Periodontitis	#N/A	SRR3503357	Observed	59	#N/A
SAMN04999629	SRR3503358	2016-05-18 15:26:16	2016-05-13 15:24:15	33977	8585365	0	252	3	https://sra-downloadb.st-va.ncbi.nlm.nih.gov/sos1/sra-pub-run-8/SRR3503358/SRR3503358.1	SRX1760943	D1P_P20_3MP	AMPLICON	PCR	METAGENOMIC	SINGLE	0	0	ILLUMINA	Illumina MiSeq	SRP075100	PRJNA321534	321534	SRS1436734	simple	447426	human oral metagenome	D1P_P20_3MP	no	UNIVERISTY OF OKLAHOMA	SRA425427	public	A69031CF9EBC63684A8F1E1010FBCE1D	0BF8AAC4B9D61A00136B60D0E02A18FD	F	48	y	Yes	D1P	#N/A	Plaque	not applicable	48	#N/A	Periodontitis	#N/A	SRR3503358	Observed	65	#N/A
SAMN04999631	SRR3503360	2016-05-18 15:26:18	2016-05-13 15:24:17	51091	12899215	0	252	6	https://sra-downloadb.st-va.ncbi.nlm.nih.gov/sos1/sra-pub-run-8/SRR3503360/SRR3503360.1	SRX1760946	D1P_P21_16MP	AMPLICON	PCR	METAGENOMIC	SINGLE	0	0	ILLUMINA	Illumina MiSeq	SRP075100	PRJNA321534	321534	SRS1436737	simple	447426	human oral metagenome	D1P_P21_16MP	no	UNIVERISTY OF OKLAHOMA	SRA425427	public	B72D594AB5841C77179FA8B6532F3697	6687638644441541B7B08913DA3EDB07	M	65	y	Yes	D1P	#N/A	Plaque	not applicable	65	#N/A	Periodontitis	#N/A	SRR3503360	Observed	38	#N/A
SAMN04999632	SRR3503361	2016-05-18 15:26:20	2016-05-13 15:24:13	40382	10199385	0	252	4	https://sra-downloadb.st-va.ncbi.nlm.nih.gov/sos1/sra-pub-run-8/SRR3503361/SRR3503361.1	SRX1760947	D1P_P21_2MP	AMPLICON	PCR	METAGENOMIC	SINGLE	0	0	ILLUMINA	Illumina MiSeq	SRP075100	PRJNA321534	321534	SRS1436738	simple	447426	human oral metagenome	D1P_P21_2MP	no	UNIVERISTY OF OKLAHOMA	SRA425427	public	A7002A68BDF0758EE0DB27762BAAFE8C	32854CA8A66917E571C64E00E8690266	M	65	y	Yes	D1P	#N/A	Plaque	not applicable	65	#N/A	Periodontitis	#N/A	SRR3503361	Observed	31	#N/A
SAMN04999633	SRR3503362	2016-05-18 15:26:18	2016-05-13 15:24:09	56290	14223895	0	252	6	https://sra-downloadb.st-va.ncbi.nlm.nih.gov/sos1/sra-pub-run-8/SRR3503362/SRR3503362.1	SRX1760948	D1S_S21SB	AMPLICON	PCR	METAGENOMIC	SINGLE	0	0	ILLUMINA	Illumina MiSeq	SRP075100	PRJNA321534	321534	SRS1436739	simple	447426	human oral metagenome	D1S_S21SB	no	UNIVERISTY OF OKLAHOMA	SRA425427	public	2DEB0DA45B6F065A4BC67B4A0CC34974	C8739D062FBB23E6D2D8D684DCD428E7	M	65	y	Yes	D1S	#N/A	Saliva	not applicable	65	#N/A	Periodontitis	#N/A	SRR3503362	Observed	41	#N/A
SAMN04999598	SRR3503363	2016-05-18 15:26:18	2016-05-13 15:24:25	36888	9322035	0	252	4	https://sra-downloadb.st-va.ncbi.nlm.nih.gov/sos1/sra-pub-run-8/SRR3503363/SRR3503363.1	SRX1760949	D1P_P7_3DB	AMPLICON	PCR	METAGENOMIC	SINGLE	0	0	ILLUMINA	Illumina MiSeq	SRP075100	PRJNA321534	321534	SRS1436740	simple	447426	human oral metagenome	D1P_P7_3DB	no	UNIVERISTY OF OKLAHOMA	SRA425427	public	C2548B6DB7EEE0D610A1D76F4EEC1EBB	CDE9A52CD893094B65A62ADAB7323D66	M	51	y	No	D1P	#N/A	Plaque	not applicable	51	#N/A	Periodontitis	#N/A	SRR3503363	Observed	65	#N/A
SAMN04999641	SRR3503371	2016-05-18 15:26:30	2016-05-13 15:25:10	45528	11506315	0	252	4	https://sra-downloadb.st-va.ncbi.nlm.nih.gov/sos1/sra-pub-run-8/SRR3503371/SRR3503371.1	SRX1760958	D1P_P23_13MP	AMPLICON	PCR	METAGENOMIC	SINGLE	0	0	ILLUMINA	Illumina MiSeq	SRP075100	PRJNA321534	321534	SRS1436748	simple	447426	human oral metagenome	D1P_P23_13MP	no	UNIVERISTY OF OKLAHOMA	SRA425427	public	A82EB5F0D68C27D6C0D57F5DACAEA5A9	3AB57D0CC0514FF7AFCD575770B944FB	M	48	y	No	D1P	#N/A	Plaque	not applicable	48	#N/A	Periodontitis	#N/A	SRR3503371	Observed	50	#N/A
SAMN04999642	SRR3503372	2016-05-18 15:26:30	2016-05-13 15:25:11	47392	11979513	0	252	4	https://sra-downloadb.st-va.ncbi.nlm.nih.gov/sos1/sra-pub-run-8/SRR3503372/SRR3503372.1	SRX1760959	D1P_P23_4MP	AMPLICON	PCR	METAGENOMIC	SINGLE	0	0	ILLUMINA	Illumina MiSeq	SRP075100	PRJNA321534	321534	SRS1436749	simple	447426	human oral metagenome	D1P_P23_4MP	no	UNIVERISTY OF OKLAHOMA	SRA425427	public	44DDAB9AF483A70F7FF49C502BCAABB7	78D121F061AC6F185AB6A9279D76D4AD	M	48	y	No	D1P	#N/A	Plaque	not applicable	48	#N/A	Periodontitis	#N/A	SRR3503372	Observed	50	#N/A
SAMN04999643	SRR3503373	2016-05-18 15:26:30	2016-05-13 15:25:13	65654	16584866	0	252	7	https://sra-downloadb.st-va.ncbi.nlm.nih.gov/sos1/sra-pub-run-8/SRR3503373/SRR3503373.1	SRX1760960	D1P_P24_14MP	AMPLICON	PCR	METAGENOMIC	SINGLE	0	0	ILLUMINA	Illumina MiSeq	SRP075100	PRJNA321534	321534	SRS1436750	simple	447426	human oral metagenome	D1P_P24_14MP	no	UNIVERISTY OF OKLAHOMA	SRA425427	public	71D7AE7E718C75038A44D5C12E303694	EA040BD23CCE486AEE68774F448E491B	F	73	y	No	D1P	#N/A	Plaque	not applicable	73	#N/A	Periodontitis	#N/A	SRR3503373	Observed	61	#N/A
SAMN04999599	SRR3503374	2016-05-18 15:26:31	2016-05-13 15:25:37	46950	11872587	0	252	5	https://sra-downloadb.st-va.ncbi.nlm.nih.gov/sos1/sra-pub-run-8/SRR3503374/SRR3503374.1	SRX1760961	D1S_S7SB	AMPLICON	PCR	METAGENOMIC	SINGLE	0	0	ILLUMINA	Illumina MiSeq	SRP075100	PRJNA321534	321534	SRS1436751	simple	447426	human oral metagenome	D1S_S7SB	no	UNIVERISTY OF OKLAHOMA	SRA425427	public	B7CF75F61990E5C5AD71DAA400581A48	F5275526AB2092EAE7146EFC7D642BFF	M	51	y	No	D1S	#N/A	Saliva	not applicable	51	#N/A	Periodontitis	#N/A	SRR3503374	Observed	45	#N/A
SAMN04999644	SRR3503375	2016-05-18 15:26:31	2016-05-13 15:25:27	45939	11613166	0	252	5	https://sra-downloadb.st-va.ncbi.nlm.nih.gov/sos1/sra-pub-run-8/SRR3503375/SRR3503375.1	SRX1760962	D1P_P24_3MP	AMPLICON	PCR	METAGENOMIC	SINGLE	0	0	ILLUMINA	Illumina MiSeq	SRP075100	PRJNA321534	321534	SRS1436752	simple	447426	human oral metagenome	D1P_P24_3MP	no	UNIVERISTY OF OKLAHOMA	SRA425427	public	8CACAF6AF0D44AE718714D78C90B4B89	6A6E3E7702852243FE706BC5EAE7DC82	F	73	y	No	D1P	#N/A	Plaque	not applicable	73	#N/A	Periodontitis	#N/A	SRR3503375	Observed	55	#N/A
SAMN04999645	SRR3503376	2016-05-18 15:26:32	2016-05-13 15:25:29	41355	10448252	0	252	5	https://sra-downloadb.st-va.ncbi.nlm.nih.gov/sos1/sra-pub-run-8/SRR3503376/SRR3503376.1	SRX1760963	D1S_S24SB	AMPLICON	PCR	METAGENOMIC	SINGLE	0	0	ILLUMINA	Illumina MiSeq	SRP075100	PRJNA321534	321534	SRS1436753	simple	447426	human oral metagenome	D1S_S24SB	no	UNIVERISTY OF OKLAHOMA	SRA425427	public	962FBC2CF919AC80A4D8A8128C1E268E	5914D89FBD54593B66BA5ED61B235F59	F	73	y	No	D1S	#N/A	Saliva	not applicable	73	#N/A	Periodontitis	#N/A	SRR3503376	Observed	61	#N/A
SAMN04999648	SRR3503379	2016-05-18 15:28:02	2016-05-13 15:26:06	20246	5115435	0	252	2	https://sra-downloadb.st-va.ncbi.nlm.nih.gov/sos1/sra-pub-run-8/SRR3503379/SRR3503379.1	SRX1760967	D1P_P26_15MP	AMPLICON	PCR	METAGENOMIC	SINGLE	0	0	ILLUMINA	Illumina MiSeq	SRP075100	PRJNA321534	321534	SRS1436757	simple	447426	human oral metagenome	D1P_P26_15MP	no	UNIVERISTY OF OKLAHOMA	SRA425427	public	7787E77AFDAD4CEF1B19D63B32332B85	3830C04E3C28CA8799B93F1275B3F5C6	M	51	y	No	D1P	#N/A	Plaque	not applicable	51	#N/A	Periodontitis	#N/A	SRR3503379	Observed	51	#N/A
SAMN04999649	SRR3503380	2016-05-18 15:26:33	2016-05-13 15:26:00	40624	10267771	0	252	5	https://sra-downloadb.st-va.ncbi.nlm.nih.gov/sos1/sra-pub-run-8/SRR3503380/SRR3503380.1	SRX1760968	D1P_P26_1MP	AMPLICON	PCR	METAGENOMIC	SINGLE	0	0	ILLUMINA	Illumina MiSeq	SRP075100	PRJNA321534	321534	SRS1436758	simple	447426	human oral metagenome	D1P_P26_1MP	no	UNIVERISTY OF OKLAHOMA	SRA425427	public	9DDD13E9A51DC32F3F06D4FD752A5D6B	ABC172A52D66A76916EBBDC73259CFD2	M	51	y	No	D1P	#N/A	Plaque	not applicable	51	#N/A	Periodontitis	#N/A	SRR3503380	Observed	71	#N/A
SAMN04999650	SRR3503381	2016-05-18 15:26:35	2016-05-13 15:26:01	28583	7226732	0	252	3	https://sra-downloadb.st-va.ncbi.nlm.nih.gov/sos1/sra-pub-run-8/SRR3503381/SRR3503381.1	SRX1760969	D1S_S26SB	AMPLICON	PCR	METAGENOMIC	SINGLE	0	0	ILLUMINA	Illumina MiSeq	SRP075100	PRJNA321534	321534	SRS1436759	simple	447426	human oral metagenome	D1S_S26SB	no	UNIVERISTY OF OKLAHOMA	SRA425427	public	B210EF5073D3406E0616DDEC9CD1254C	8C8DBAC2EE4C95E69B9B62650D941FCC	M	51	y	No	D1S	#N/A	Saliva	not applicable	51	#N/A	Periodontitis	#N/A	SRR3503381	Observed	73	#N/A
SAMN04999653	SRR3503384	2016-05-18 15:28:05	2016-05-13 15:26:09	37192	9411389	0	253	4	https://sra-downloadb.st-va.ncbi.nlm.nih.gov/sos1/sra-pub-run-8/SRR3503384/SRR3503384.1	SRX1760973	D1P_P29_15MP	AMPLICON	PCR	METAGENOMIC	SINGLE	0	0	ILLUMINA	Illumina MiSeq	SRP075100	PRJNA321534	321534	SRS1436762	simple	447426	human oral metagenome	D1P_P29_15MP	no	UNIVERISTY OF OKLAHOMA	SRA425427	public	29125214932592822ADABF31313EEC1A	D2E2D8CF2CDEBE978791809C8666BC46	F	41	y	No	D1P	#N/A	Plaque	not applicable	41	#N/A	Periodontitis	#N/A	SRR3503384	Observed	72	#N/A
SAMN04999654	SRR3503386	2016-05-18 15:28:09	2016-05-13 15:26:08	41038	10370158	0	252	4	https://sra-downloadb.st-va.ncbi.nlm.nih.gov/sos1/sra-pub-run-8/SRR3503386/SRR3503386.1	SRX1760975	D1P_P29_2MP	AMPLICON	PCR	METAGENOMIC	SINGLE	0	0	ILLUMINA	Illumina MiSeq	SRP075100	PRJNA321534	321534	SRS1436764	simple	447426	human oral metagenome	D1P_P29_2MP	no	UNIVERISTY OF OKLAHOMA	SRA425427	public	13C628420BABC9293C77AEA3CB1B5E17	722279626E36090F63FF2C16FA5A7370	F	41	y	No	D1P	#N/A	Plaque	not applicable	41	#N/A	Periodontitis	#N/A	SRR3503386	Observed	66	#N/A
SAMN04999655	SRR3503387	2016-05-18 15:28:11	2016-05-13 15:26:34	45660	11536924	0	252	5	https://sra-downloadb.st-va.ncbi.nlm.nih.gov/sos1/sra-pub-run-8/SRR3503387/SRR3503387.1	SRX1760976	D1S_S29SB	AMPLICON	PCR	METAGENOMIC	SINGLE	0	0	ILLUMINA	Illumina MiSeq	SRP075100	PRJNA321534	321534	SRS1436765	simple	447426	human oral metagenome	D1S_S29SB	no	UNIVERISTY OF OKLAHOMA	SRA425427	public	8AB8DB4136A48847E3E4E7687F844483	A1039D18ADE9FBE06E4CA51BB1442C84	F	41	y	No	D1S	#N/A	Saliva	not applicable	41	#N/A	Periodontitis	#N/A	SRR3503387	Observed	64	#N/A
SAMN04999656	SRR3503388	2016-05-18 15:28:12	2016-05-13 15:26:25	63042	15924993	0	252	7	https://sra-downloadb.st-va.ncbi.nlm.nih.gov/sos1/sra-pub-run-8/SRR3503388/SRR3503388.1	SRX1760977	D1P_P30_14MP	AMPLICON	PCR	METAGENOMIC	SINGLE	0	0	ILLUMINA	Illumina MiSeq	SRP075100	PRJNA321534	321534	SRS1436767	simple	447426	human oral metagenome	D1P_P30_14MP	no	UNIVERISTY OF OKLAHOMA	SRA425427	public	E771B9F918B86D8E94781D30BA007589	4F2D7FE0E23CBDC65A9A79D7CF897231	M	47	y	No	D1P	#N/A	Plaque	not applicable	47	#N/A	Periodontitis	#N/A	SRR3503388	Observed	72	#N/A
SAMN04999657	SRR3503389	2016-05-18 15:28:15	2016-05-13 15:26:25	48476	12249529	0	252	5	https://sra-downloadb.st-va.ncbi.nlm.nih.gov/sos1/sra-pub-run-8/SRR3503389/SRR3503389.1	SRX1760978	D1P_P30_3MP	AMPLICON	PCR	METAGENOMIC	SINGLE	0	0	ILLUMINA	Illumina MiSeq	SRP075100	PRJNA321534	321534	SRS1436766	simple	447426	human oral metagenome	D1P_P30_3MP	no	UNIVERISTY OF OKLAHOMA	SRA425427	public	82FB16C19A1B203DA3A76FC8D1A1EBF8	6723D1DE0A74A2395A889421B03D70C5	M	47	y	No	D1P	#N/A	Plaque	not applicable	47	#N/A	Periodontitis	#N/A	SRR3503389	Observed	70	#N/A
SAMN04999658	SRR3503390	2016-05-18 15:28:14	2016-05-13 15:26:25	29425	7433687	0	252	3	https://sra-downloadb.st-va.ncbi.nlm.nih.gov/sos1/sra-pub-run-8/SRR3503390/SRR3503390.1	SRX1760979	D1S_S30SB	AMPLICON	PCR	METAGENOMIC	SINGLE	0	0	ILLUMINA	Illumina MiSeq	SRP075100	PRJNA321534	321534	SRS1436770	simple	447426	human oral metagenome	D1S_S30SB	no	UNIVERISTY OF OKLAHOMA	SRA425427	public	C2DF3815FFC9871850A958FD83DCB1A3	B06A8FE91D2458F4B6033EAF187B8A20	M	47	y	No	D1S	#N/A	Saliva	not applicable	47	#N/A	Periodontitis	#N/A	SRR3503390	Observed	69	#N/A
SAMN04999661	SRR3503393	2016-05-18 15:28:17	2016-05-13 15:26:44	40547	10243846	0	252	4	https://sra-downloadb.st-va.ncbi.nlm.nih.gov/sos1/sra-pub-run-8/SRR3503393/SRR3503393.1	SRX1760983	D1P_P31_15MP	AMPLICON	PCR	METAGENOMIC	SINGLE	0	0	ILLUMINA	Illumina MiSeq	SRP075100	PRJNA321534	321534	SRS1436771	simple	447426	human oral metagenome	D1P_P31_15MP	no	UNIVERISTY OF OKLAHOMA	SRA425427	public	894CA8EEF9918D067D048AD9A59F1B45	CC258DEF73CDCBEBDC0015CD474A229E	M	32	y	Yes	D1P	#N/A	Plaque	not applicable	32	#N/A	Periodontitis	#N/A	SRR3503393	Observed	72	#N/A
SAMN04999662	SRR3503394	2016-05-18 15:28:19	2016-05-13 15:26:41	46854	11841811	0	252	5	https://sra-downloadb.st-va.ncbi.nlm.nih.gov/sos1/sra-pub-run-8/SRR3503394/SRR3503394.1	SRX1760984	D1P_P31_1MP	AMPLICON	PCR	METAGENOMIC	SINGLE	0	0	ILLUMINA	Illumina MiSeq	SRP075100	PRJNA321534	321534	SRS1436773	simple	447426	human oral metagenome	D1P_P31_1MP	no	UNIVERISTY OF OKLAHOMA	SRA425427	public	370CEED739EFA0B50925AB1E69938EAE	6D9BFD7854D617F3C89F643316DA5833	M	32	y	Yes	D1P	#N/A	Plaque	not applicable	32	#N/A	Periodontitis	#N/A	SRR3503394	Observed	71	#N/A
SAMN04999663	SRR3503395	2016-05-18 15:28:21	2016-05-13 15:26:43	54580	13789286	0	252	6	https://sra-downloadb.st-va.ncbi.nlm.nih.gov/sos1/sra-pub-run-8/SRR3503395/SRR3503395.1	SRX1760985	D1P_P32_15MP	AMPLICON	PCR	METAGENOMIC	SINGLE	0	0	ILLUMINA	Illumina MiSeq	SRP075100	PRJNA321534	321534	SRS1436774	simple	447426	human oral metagenome	D1P_P32_15MP	no	UNIVERISTY OF OKLAHOMA	SRA425427	public	9D8652520A0BAEF4EFAC4DF98DB2D13A	72E50908B927CE51AD61CBD6951408AB	M	61	y	Yes	D1P	#N/A	Plaque	not applicable	61	#N/A	Periodontitis	#N/A	SRR3503395	Observed	75	#N/A
SAMN04999664	SRR3503397	2016-05-18 15:28:22	2016-05-13 15:26:44	52841	13350253	0	252	6	https://sra-downloadb.st-va.ncbi.nlm.nih.gov/sos1/sra-pub-run-8/SRR3503397/SRR3503397.1	SRX1760987	D1P_P32_2MP	AMPLICON	PCR	METAGENOMIC	SINGLE	0	0	ILLUMINA	Illumina MiSeq	SRP075100	PRJNA321534	321534	SRS1436775	simple	447426	human oral metagenome	D1P_P32_2MP	no	UNIVERISTY OF OKLAHOMA	SRA425427	public	C69A0975ABA3DB1BC1A6714D96933722	968DE947A20322519532158DB46A02CC	M	61	y	Yes	D1P	#N/A	Plaque	not applicable	61	#N/A	Periodontitis	#N/A	SRR3503397	Observed	63	#N/A
SAMN04999665	SRR3503398	2016-05-18 15:28:24	2016-05-13 15:27:00	38776	9797985	0	252	4	https://sra-downloadb.st-va.ncbi.nlm.nih.gov/sos1/sra-pub-run-8/SRR3503398/SRR3503398.1	SRX1760988	D1S_S32SB	AMPLICON	PCR	METAGENOMIC	SINGLE	0	0	ILLUMINA	Illumina MiSeq	SRP075100	PRJNA321534	321534	SRS1436777	simple	447426	human oral metagenome	D1S_S32SB	no	UNIVERISTY OF OKLAHOMA	SRA425427	public	7FDDDB741A399D5EC52825B911F0AA07	9AC48DFCAFD568404D2569405FAF3024	M	61	y	Yes	D1S	#N/A	Saliva	not applicable	61	#N/A	Periodontitis	#N/A	SRR3503398	Observed	64	#N/A
SAMN04999668	SRR3503401	2016-05-18 15:30:30	2016-05-13 15:28:39	57624	14560744	0	252	7	https://sra-downloadb.st-va.ncbi.nlm.nih.gov/sos1/sra-pub-run-8/SRR3503401/SRR3503401.1	SRX1760992	D1P_P33_14MP	AMPLICON	PCR	METAGENOMIC	SINGLE	0	0	ILLUMINA	Illumina MiSeq	SRP075100	PRJNA321534	321534	SRS1436780	simple	447426	human oral metagenome	D1P_P33_14MP	no	UNIVERISTY OF OKLAHOMA	SRA425427	public	37D12387DA73637646D2A8B63B18252A	2DEDAF900AECD6DFAFF47B143C816771	M	54	y	Yes	D1P	#N/A	Plaque	not applicable	54	#N/A	Periodontitis	#N/A	SRR3503401	Observed	61	#N/A
SAMN04999669	SRR3503402	2016-05-18 15:30:50	2016-05-13 15:28:38	50147	12670445	0	252	6	https://sra-downloadb.st-va.ncbi.nlm.nih.gov/sos1/sra-pub-run-8/SRR3503402/SRR3503402.1	SRX1760993	D1P_P33_3MP	AMPLICON	PCR	METAGENOMIC	SINGLE	0	0	ILLUMINA	Illumina MiSeq	SRP075100	PRJNA321534	321534	SRS1436781	simple	447426	human oral metagenome	D1P_P33_3MP	no	UNIVERISTY OF OKLAHOMA	SRA425427	public	BD1F06B06F5A4F32A0716F06B4663383	D1F6EBFEE3D34FD14FAF30F02BFBDFFF	M	54	y	Yes	D1P	#N/A	Plaque	not applicable	54	#N/A	Periodontitis	#N/A	SRR3503402	Observed	66	#N/A
SAMN04999670	SRR3503403	2016-05-18 15:30:33	2016-05-13 15:28:42	30652	7743547	0	252	3	https://sra-downloadb.st-va.ncbi.nlm.nih.gov/sos1/sra-pub-run-8/SRR3503403/SRR3503403.1	SRX1760994	D1S_S33SB	AMPLICON	PCR	METAGENOMIC	SINGLE	0	0	ILLUMINA	Illumina MiSeq	SRP075100	PRJNA321534	321534	SRS1436782	simple	447426	human oral metagenome	D1S_S33SB	no	UNIVERISTY OF OKLAHOMA	SRA425427	public	FE899AF389B108592D66A77D948691D8	4A5AE126447AB5A190A30AA456F3FE76	M	54	y	Yes	D1S	#N/A	Saliva	not applicable	54	#N/A	Periodontitis	#N/A	SRR3503403	Observed	45	#N/A
SAMN04999673	SRR3503406	2016-05-18 15:30:31	2016-05-13 15:28:38	45410	11476995	0	252	4	https://sra-downloadb.st-va.ncbi.nlm.nih.gov/sos1/sra-pub-run-8/SRR3503406/SRR3503406.1	SRX1760997	D1P_P35_15MP	AMPLICON	PCR	METAGENOMIC	SINGLE	0	0	ILLUMINA	Illumina MiSeq	SRP075100	PRJNA321534	321534	SRS1436785	simple	447426	human oral metagenome	D1P_P35_15MP	no	UNIVERISTY OF OKLAHOMA	SRA425427	public	9BD94AC9FA3D691E7DB7E9730728A9C9	AAC6E88D7AA14EBBAEF6CF328BF93652	F	50	y	No	D1P	#N/A	Plaque	not applicable	50	#N/A	Periodontitis	#N/A	SRR3503406	Observed	55	#N/A
SAMN04999674	SRR3503408	2016-05-18 15:30:32	2016-05-13 15:28:51	51314	12962204	0	252	5	https://sra-downloadb.st-va.ncbi.nlm.nih.gov/sos1/sra-pub-run-8/SRR3503408/SRR3503408.1	SRX1760999	D1P_P35_2MP	AMPLICON	PCR	METAGENOMIC	SINGLE	0	0	ILLUMINA	Illumina MiSeq	SRP075100	PRJNA321534	321534	SRS1436787	simple	447426	human oral metagenome	D1P_P35_2MP	no	UNIVERISTY OF OKLAHOMA	SRA425427	public	3E87FDC321106ECE69B94E415047EE8C	CCA3504AEC185C724C9C04BFCA805DDD	F	50	y	No	D1P	#N/A	Plaque	not applicable	50	#N/A	Periodontitis	#N/A	SRR3503408	Observed	44	#N/A
SAMN04999692	SRR3503427	2016-05-18 15:32:20	2016-05-13 15:30:19	47471	11971821	0	252	5	https://sra-downloadb.st-va.ncbi.nlm.nih.gov/sos1/sra-pub-run-8/SRR3503427/SRR3503427.1	SRX1761018	D1P_P48_14MP	AMPLICON	PCR	METAGENOMIC	SINGLE	0	0	ILLUMINA	Illumina MiSeq	SRP075100	PRJNA321534	321534	SRS1436806	simple	447426	human oral metagenome	D1P_P48_14MP	no	UNIVERISTY OF OKLAHOMA	SRA425427	public	92C628DB5F84D5B6188A0001ADFC9ABA	D2504C9B5C51EBC333012F0522BFE868	F	67	y	No	D1P	#N/A	Plaque	not applicable	67	#N/A	Periodontitis	#N/A	SRR3503427	Observed	35	#N/A
SAMN04999693	SRR3503428	2016-05-18 15:32:22	2016-05-13 15:30:36	32236	8132332	0	252	3	https://sra-downloadb.st-va.ncbi.nlm.nih.gov/sos1/sra-pub-run-8/SRR3503428/SRR3503428.1	SRX1761019	D1P_P48_3MP	AMPLICON	PCR	METAGENOMIC	SINGLE	0	0	ILLUMINA	Illumina MiSeq	SRP075100	PRJNA321534	321534	SRS1436807	simple	447426	human oral metagenome	D1P_P48_3MP	no	UNIVERISTY OF OKLAHOMA	SRA425427	public	AFCEACCDAA1893C21A62C11FDEC18443	91269F0E6C7C49BB7E8E5C141035C458	F	67	y	No	D1P	#N/A	Plaque	not applicable	67	#N/A	Periodontitis	#N/A	SRR3503428	Observed	45	#N/A
SAMN09464029	SRR7403264	2019-07-15 01:01:07	2018-06-21 00:49:47	17023	10060593	17023	591	5	https://sra-downloadb.be-md.ncbi.nlm.nih.gov/sos3/sra-pub-run-25/SRR7403264/SRR7403264.1	SRX4275448	FCAJJ90_L1_7	AMPLICON	PCR	GENOMIC	PAIRED	0	0	ILLUMINA	Illumina MiSeq	SRP150966	PRJNA477241	477241	SRS3441679	simple	447426	human oral metagenome	P2G3	no	THE UNIVERSITY OF HONG KONG	SRA725748	public	F5E50F0E7F09CF16777E38B21D1A8320	B91ECA156FDE6F865A541B83A42AEDF3	F	45	peri-implantitis, periodontitis	#N/A	#N/A	#N/A	Subgingival	China: Shanghai	45	#N/A	Periodontitis	#N/A	SRR7403264	Observed	29	#N/A
SAMN09464069	SRR7403265	2019-07-15 01:01:07	2018-06-21 00:50:03	60183	35507970	60183	590	19	https://sra-downloadb.st-va.ncbi.nlm.nih.gov/sos1/sra-pub-run-16/SRR7403265/SRR7403265.1	SRX4275447	FCAJJ90_L1_47	AMPLICON	PCR	GENOMIC	PAIRED	0	0	ILLUMINA	Illumina MiSeq	SRP150966	PRJNA477241	477241	SRS3441677	simple	447426	human oral metagenome	P12G3	no	THE UNIVERSITY OF HONG KONG	SRA725748	public	02662091241C26FC6C45289160DECAF1	9EB1A8F4E4DF8DDF6BD40481E453142A	F	66	peri-implantitis, periodontitis	#N/A	#N/A	#N/A	Subgingival	China: Shanghai	66	#N/A	Periodontitis	#N/A	SRR7403265	Observed	41	#N/A
SAMN09464081	SRR7403266	2019-07-15 01:01:07	2018-06-21 00:50:00	109947	65638359	109947	597	33	https://sra-downloadb.be-md.ncbi.nlm.nih.gov/sos3/sra-pub-run-20/SRR7403266/SRR7403266.1	SRX4275446	FCAJJ90_L1_59	AMPLICON	PCR	GENOMIC	PAIRED	0	0	ILLUMINA	Illumina MiSeq	SRP150966	PRJNA477241	477241	SRS3441678	simple	447426	human oral metagenome	P15G3	no	THE UNIVERSITY OF HONG KONG	SRA725748	public	A8E09D2B13008945DFC3C77A06E11ADC	57169D7D9C2187DE69C5D2D136AB91F9	F	35	peri-implantitis, periodontitis	#N/A	#N/A	#N/A	Subgingival	China: Shanghai	35	#N/A	Periodontitis	#N/A	SRR7403266	Observed	37	#N/A
SAMN09464082	SRR7403267	2019-07-15 01:01:07	2018-06-21 00:49:57	121540	72680920	121540	598	37	https://sra-downloadb.be-md.ncbi.nlm.nih.gov/sos3/sra-pub-run-21/SRR7403267/SRR7403267.1	SRX4275445	FCAJJ90_L1_60	AMPLICON	PCR	GENOMIC	PAIRED	0	0	ILLUMINA	Illumina MiSeq	SRP150966	PRJNA477241	477241	SRS3441674	simple	447426	human oral metagenome	P15G4	no	THE UNIVERSITY OF HONG KONG	SRA725748	public	15E349E9F160D72CB46196896A1F018A	54A22D4E2215EBEDD13306A9013DBC10	F	35	peri-implantitis, periodontitis	#N/A	#N/A	#N/A	Subgingival	China: Shanghai	35	#N/A	Periodontitis	#N/A	SRR7403267	Observed	37	#N/A
SAMN09464068	SRR7403268	2019-07-15 01:01:07	2018-06-21 00:50:23	120529	71473697	120529	593	37	https://sra-downloadb.st-va.ncbi.nlm.nih.gov/sos1/sra-pub-run-16/SRR7403268/SRR7403268.1	SRX4275444	FCAJJ90_L1_46	AMPLICON	PCR	GENOMIC	PAIRED	0	0	ILLUMINA	Illumina MiSeq	SRP150966	PRJNA477241	477241	SRS3441675	simple	447426	human oral metagenome	P12G2	no	THE UNIVERSITY OF HONG KONG	SRA725748	public	FFA1141FB17D145079500E99DE120571	4EEE55D365E9E28AE5514291F17D6A2B	F	66	peri-implantitis, periodontitis	#N/A	#N/A	#N/A	Subgingival	China: Shanghai	66	#N/A	Periodontitis	#N/A	SRR7403268	Observed	26	#N/A
SAMN09464078	SRR7403269	2019-07-15 01:01:07	2018-06-21 00:49:50	15855	9338595	15855	589	5	https://sra-downloadb.be-md.ncbi.nlm.nih.gov/sos3/sra-pub-run-25/SRR7403269/SRR7403269.1	SRX4275443	FCAJJ90_L1_56	AMPLICON	PCR	GENOMIC	PAIRED	0	0	ILLUMINA	Illumina MiSeq	SRP150966	PRJNA477241	477241	SRS3441676	simple	447426	human oral metagenome	P14G4	no	THE UNIVERSITY OF HONG KONG	SRA725748	public	494BA3074613BC149677D8779C80BE33	8C35385BA335611EEC62DFE4B8E4947C	M	60	peri-implantitis, periodontitis	#N/A	#N/A	#N/A	Subgingival	China: Shanghai	60	#N/A	Periodontitis	#N/A	SRR7403269	Observed	27	#N/A
SAMN09464079	SRR7403270	2019-07-15 01:01:07	2018-06-21 00:50:00	119275	71565000	119275	600	37	https://sra-downloadb.be-md.ncbi.nlm.nih.gov/sos3/sra-pub-run-21/SRR7403270/SRR7403270.1	SRX4275442	FCAJJ90_L1_57	AMPLICON	PCR	GENOMIC	PAIRED	0	0	ILLUMINA	Illumina MiSeq	SRP150966	PRJNA477241	477241	SRS3441673	simple	447426	human oral metagenome	P15G1	no	THE UNIVERSITY OF HONG KONG	SRA725748	public	CF33579600390CCD5DB06883384E3ACF	76A50B13D78092A1C4F6E54C767FEECE	F	35	peri-implantitis, periodontitis	#N/A	#N/A	#N/A	Subgingival	China: Shanghai	35	#N/A	Periodontitis	#N/A	SRR7403270	Observed	38	#N/A
SAMN09464080	SRR7403271	2019-07-15 01:01:07	2018-06-21 00:49:56	112403	67329397	112403	599	35	https://sra-downloadb.be-md.ncbi.nlm.nih.gov/sos3/sra-pub-run-20/SRR7403271/SRR7403271.1	SRX4275441	FCAJJ90_L1_58	AMPLICON	PCR	GENOMIC	PAIRED	0	0	ILLUMINA	Illumina MiSeq	SRP150966	PRJNA477241	477241	SRS3441672	simple	447426	human oral metagenome	P15G2	no	THE UNIVERSITY OF HONG KONG	SRA725748	public	916C54D85A6B9CAE81EE6AC0AFD2CA91	E948864CB3D408191491A61411434B9E	F	35	peri-implantitis, periodontitis	#N/A	#N/A	#N/A	Subgingival	China: Shanghai	35	#N/A	Periodontitis	#N/A	SRR7403271	Observed	37	#N/A
SAMN09464073	SRR7403272	2019-07-15 01:01:07	2018-06-21 00:50:09	61694	36707930	61694	595	19	https://sra-downloadb.st-va.ncbi.nlm.nih.gov/sos1/sra-pub-run-16/SRR7403272/SRR7403272.1	SRX4275440	FCAJJ90_L1_51	AMPLICON	PCR	GENOMIC	PAIRED	0	0	ILLUMINA	Illumina MiSeq	SRP150966	PRJNA477241	477241	SRS3441671	simple	447426	human oral metagenome	P13G3	no	THE UNIVERSITY OF HONG KONG	SRA725748	public	89C12911657E5DB76A3CA7805E990830	A8C9714D51706F80FE1EFD6F9783640D	M	32	peri-implantitis, periodontitis	#N/A	#N/A	#N/A	Subgingival	China: Shanghai	32	#N/A	Periodontitis	#N/A	SRR7403272	Observed	32	#N/A
SAMN09464074	SRR7403273	2019-07-15 01:01:07	2018-06-21 00:49:55	89250	53014500	89250	594	28	https://sra-downloadb.be-md.ncbi.nlm.nih.gov/sos3/sra-pub-run-21/SRR7403273/SRR7403273.1	SRX4275439	FCAJJ90_L1_52	AMPLICON	PCR	GENOMIC	PAIRED	0	0	ILLUMINA	Illumina MiSeq	SRP150966	PRJNA477241	477241	SRS3441670	simple	447426	human oral metagenome	P13G4	no	THE UNIVERSITY OF HONG KONG	SRA725748	public	D00F84608A4C708CBA699421852761F9	E1EEE7563DD6E9CF121E0D273077CA80	M	32	peri-implantitis, periodontitis	#N/A	#N/A	#N/A	Subgingival	China: Shanghai	32	#N/A	Periodontitis	#N/A	SRR7403273	Observed	46	#N/A
SAMN09464067	SRR7403274	2019-07-15 01:01:07	2018-06-21 00:50:03	121836	72005076	121836	591	38	https://sra-downloadb.be-md.ncbi.nlm.nih.gov/sos3/sra-pub-run-19/SRR7403274/SRR7403274.1	SRX4275438	FCAJJ90_L1_45	AMPLICON	PCR	GENOMIC	PAIRED	0	0	ILLUMINA	Illumina MiSeq	SRP150966	PRJNA477241	477241	SRS3441667	simple	447426	human oral metagenome	P12G1	no	THE UNIVERSITY OF HONG KONG	SRA725748	public	BFF389A7308C87754001427A25F56218	081022FA0763BB29DFFF03CA5D08882D	F	66	peri-implantitis, periodontitis	#N/A	#N/A	#N/A	Subgingival	China: Shanghai	66	#N/A	Periodontitis	#N/A	SRR7403274	Observed	29	#N/A
SAMN09464076	SRR7403275	2019-07-15 01:01:07	2018-06-21 00:50:03	59464	35143224	59464	591	18	https://sra-downloadb.be-md.ncbi.nlm.nih.gov/sos3/sra-pub-run-21/SRR7403275/SRR7403275.1	SRX4275437	FCAJJ90_L1_54	AMPLICON	PCR	GENOMIC	PAIRED	0	0	ILLUMINA	Illumina MiSeq	SRP150966	PRJNA477241	477241	SRS3441669	simple	447426	human oral metagenome	P14G2	no	THE UNIVERSITY OF HONG KONG	SRA725748	public	50B4868D77FB69DA26A9E3AE8CEA14DD	26D086EA4608A5474BC0133C2D948905	M	60	peri-implantitis, periodontitis	#N/A	#N/A	#N/A	Subgingival	China: Shanghai	60	#N/A	Periodontitis	#N/A	SRR7403275	Observed	50	#N/A
SAMN09464041	SRR7403276	2019-07-15 01:01:07	2018-06-21 00:50:01	151021	90310558	151021	598	47	https://sra-downloadb.be-md.ncbi.nlm.nih.gov/sos3/sra-pub-run-20/SRR7403276/SRR7403276.1	SRX4275436	FCAJJ90_L1_19	AMPLICON	PCR	GENOMIC	PAIRED	0	0	ILLUMINA	Illumina MiSeq	SRP150966	PRJNA477241	477241	SRS3441666	simple	447426	human oral metagenome	P5G3	no	THE UNIVERSITY OF HONG KONG	SRA725748	public	08413AB6005CF1FA7C862CD7EF7AC9D4	C05C357198565900D687684C2FEF7944	F	35	peri-implantitis, periodontitis	#N/A	#N/A	#N/A	Subgingival	China: Shanghai	35	#N/A	Periodontitis	#N/A	SRR7403276	Observed	36	#N/A
SAMN09464042	SRR7403277	2019-07-15 01:01:07	2018-06-21 00:50:03	110914	66215658	110914	597	34	https://sra-downloadb.be-md.ncbi.nlm.nih.gov/sos3/sra-pub-run-20/SRR7403277/SRR7403277.1	SRX4275435	FCAJJ90_L1_20	AMPLICON	PCR	GENOMIC	PAIRED	0	0	ILLUMINA	Illumina MiSeq	SRP150966	PRJNA477241	477241	SRS3441668	simple	447426	human oral metagenome	P5G4	no	THE UNIVERSITY OF HONG KONG	SRA725748	public	0D966F463D5AEF84458E788B1DF7D42A	1C9CFB8B645B95C4246B0D35C561B216	F	35	peri-implantitis, periodontitis	#N/A	#N/A	#N/A	Subgingival	China: Shanghai	35	#N/A	Periodontitis	#N/A	SRR7403277	Observed	33	#N/A
SAMN09464057	SRR7403278	2019-07-15 01:01:07	2018-06-21 00:50:02	119975	71505100	119975	596	37	https://sra-downloadb.be-md.ncbi.nlm.nih.gov/sos3/sra-pub-run-20/SRR7403278/SRR7403278.1	SRX4275434	FCAJJ90_L1_35	AMPLICON	PCR	GENOMIC	PAIRED	0	0	ILLUMINA	Illumina MiSeq	SRP150966	PRJNA477241	477241	SRS3441665	simple	447426	human oral metagenome	P9G3	no	THE UNIVERSITY OF HONG KONG	SRA725748	public	673122C393331354C2AC34938314DEA3	992BBAEAFB59A8C5E9A7C167EA46AACD	M	80	peri-implantitis, periodontitis	#N/A	#N/A	#N/A	Subgingival	China: Shanghai	80	#N/A	Periodontitis	#N/A	SRR7403278	Observed	35	#N/A
SAMN09464058	SRR7403279	2019-07-15 01:01:07	2018-06-21 00:50:04	116713	69677661	116713	597	36	https://sra-downloadb.be-md.ncbi.nlm.nih.gov/sos3/sra-pub-run-19/SRR7403279/SRR7403279.1	SRX4275433	FCAJJ90_L1_36	AMPLICON	PCR	GENOMIC	PAIRED	0	0	ILLUMINA	Illumina MiSeq	SRP150966	PRJNA477241	477241	SRS3441664	simple	447426	human oral metagenome	P9G4	no	THE UNIVERSITY OF HONG KONG	SRA725748	public	6382F06C0E1663C838A20CFC6DC615E8	248EF6033D8364A09081B1F4CCF41E6F	M	80	peri-implantitis, periodontitis	#N/A	#N/A	#N/A	Subgingival	China: Shanghai	80	#N/A	Periodontitis	#N/A	SRR7403279	Observed	24	#N/A
SAMN09464055	SRR7403280	2019-07-15 01:01:07	2018-06-21 00:49:56	112547	67303106	112547	598	35	https://sra-downloadb.be-md.ncbi.nlm.nih.gov/sos3/sra-pub-run-19/SRR7403280/SRR7403280.1	SRX4275432	FCAJJ90_L1_33	AMPLICON	PCR	GENOMIC	PAIRED	0	0	ILLUMINA	Illumina MiSeq	SRP150966	PRJNA477241	477241	SRS3441660	simple	447426	human oral metagenome	P9G1	no	THE UNIVERSITY OF HONG KONG	SRA725748	public	5DC25802339A8AD4C725E32AE5FDF557	A9B8FE81A4A72E43CC6C61491A00BC1B	M	80	peri-implantitis, periodontitis	#N/A	#N/A	#N/A	Subgingival	China: Shanghai	80	#N/A	Periodontitis	#N/A	SRR7403280	Observed	39	#N/A
SAMN09464056	SRR7403281	2019-07-15 01:01:07	2018-06-21 00:49:58	121652	72382940	121652	595	37	https://sra-downloadb.be-md.ncbi.nlm.nih.gov/sos3/sra-pub-run-20/SRR7403281/SRR7403281.1	SRX4275431	FCAJJ90_L1_34	AMPLICON	PCR	GENOMIC	PAIRED	0	0	ILLUMINA	Illumina MiSeq	SRP150966	PRJNA477241	477241	SRS3441661	simple	447426	human oral metagenome	P9G2	no	THE UNIVERSITY OF HONG KONG	SRA725748	public	94C868628555C3849B4F227ECF6FE74E	BDD339D5BFB366E629614536C4AB0425	M	80	peri-implantitis, periodontitis	#N/A	#N/A	#N/A	Subgingival	China: Shanghai	80	#N/A	Periodontitis	#N/A	SRR7403281	Observed	47	#N/A
SAMN09464053	SRR7403282	2019-07-15 01:01:07	2018-06-21 00:49:58	67927	40212784	67927	592	21	https://sra-downloadb.be-md.ncbi.nlm.nih.gov/sos3/sra-pub-run-19/SRR7403282/SRR7403282.1	SRX4275430	FCAJJ90_L1_31	AMPLICON	PCR	GENOMIC	PAIRED	0	0	ILLUMINA	Illumina MiSeq	SRP150966	PRJNA477241	477241	SRS3441663	simple	447426	human oral metagenome	P8G3	no	THE UNIVERSITY OF HONG KONG	SRA725748	public	185A7124ABD7937DEE4E60666FB4B91E	0C6216794A24D6EDED1A49E78C4CF64B	F	30	peri-implantitis, periodontitis	#N/A	#N/A	#N/A	Subgingival	China: Shanghai	30	#N/A	Periodontitis	#N/A	SRR7403282	Observed	42	#N/A
SAMN09464054	SRR7403283	2019-07-15 01:01:07	2018-06-21 00:50:02	117558	69829452	117558	594	36	https://sra-downloadb.be-md.ncbi.nlm.nih.gov/sos3/sra-pub-run-20/SRR7403283/SRR7403283.1	SRX4275429	FCAJJ90_L1_32	AMPLICON	PCR	GENOMIC	PAIRED	0	0	ILLUMINA	Illumina MiSeq	SRP150966	PRJNA477241	477241	SRS3441662	simple	447426	human oral metagenome	P8G4	no	THE UNIVERSITY OF HONG KONG	SRA725748	public	4E355761016D0ED6D7EE66857B8D0BE2	0841B69AADCE054C5A7F0E86BCA30AC2	F	30	peri-implantitis, periodontitis	#N/A	#N/A	#N/A	Subgingival	China: Shanghai	30	#N/A	Periodontitis	#N/A	SRR7403283	Observed	27	#N/A
SAMN09464033	SRR7403284	2019-07-15 01:01:07	2018-06-21 00:49:59	22717	13357596	22717	588	7	https://sra-downloadb.be-md.ncbi.nlm.nih.gov/sos3/sra-pub-run-25/SRR7403284/SRR7403284.1	SRX4275428	FCAJJ90_L1_11	AMPLICON	PCR	GENOMIC	PAIRED	0	0	ILLUMINA	Illumina MiSeq	SRP150966	PRJNA477241	477241	SRS3441659	simple	447426	human oral metagenome	P3G3	no	THE UNIVERSITY OF HONG KONG	SRA725748	public	1DB01B41D68C5B868A49BCA372DEE432	26EFD229C89FAF89FE0010A77504D5F5	M	72	peri-implantitis, periodontitis	#N/A	#N/A	#N/A	Subgingival	China: Shanghai	72	#N/A	Periodontitis	#N/A	SRR7403284	Observed	25	#N/A
SAMN09464034	SRR7403285	2019-07-15 01:01:07	2018-06-21 00:50:03	77812	45909080	77812	590	24	https://sra-downloadb.be-md.ncbi.nlm.nih.gov/sos3/sra-pub-run-19/SRR7403285/SRR7403285.1	SRX4275427	FCAJJ90_L1_12	AMPLICON	PCR	GENOMIC	PAIRED	0	0	ILLUMINA	Illumina MiSeq	SRP150966	PRJNA477241	477241	SRS3441658	simple	447426	human oral metagenome	P3G4	no	THE UNIVERSITY OF HONG KONG	SRA725748	public	BE0262983E5EEA977A85E7FC0C4A7A4A	A06D6203FDF9CC27B4E818DE2F4DDB25	M	72	peri-implantitis, periodontitis	#N/A	#N/A	#N/A	Subgingival	China: Shanghai	72	#N/A	Periodontitis	#N/A	SRR7403285	Observed	27	#N/A
SAMN09464035	SRR7403286	2019-07-15 01:01:07	2018-06-21 00:50:00	71751	42261339	71751	589	22	https://sra-downloadb.be-md.ncbi.nlm.nih.gov/sos3/sra-pub-run-19/SRR7403286/SRR7403286.1	SRX4275426	FCAJJ90_L1_13	AMPLICON	PCR	GENOMIC	PAIRED	0	0	ILLUMINA	Illumina MiSeq	SRP150966	PRJNA477241	477241	SRS3441657	simple	447426	human oral metagenome	P4G1	no	THE UNIVERSITY OF HONG KONG	SRA725748	public	D57BE9F3C5DEAB90B731754BA8236FB8	4433DFDF12DFFB0835324A8F14EEFF49	M	58	peri-implantitis, periodontitis	#N/A	#N/A	#N/A	Subgingival	China: Shanghai	58	#N/A	Periodontitis	#N/A	SRR7403286	Observed	45	#N/A
SAMN09464036	SRR7403287	2019-07-15 01:01:06	2018-06-21 00:50:11	90923	53462724	90923	588	28	https://sra-downloadb.st-va.ncbi.nlm.nih.gov/sos1/sra-pub-run-16/SRR7403287/SRR7403287.1	SRX4275425	FCAJJ90_L1_14	AMPLICON	PCR	GENOMIC	PAIRED	0	0	ILLUMINA	Illumina MiSeq	SRP150966	PRJNA477241	477241	SRS3441655	simple	447426	human oral metagenome	P4G2	no	THE UNIVERSITY OF HONG KONG	SRA725748	public	BC69D013448B098074ED90B0F3D797B3	4C226C8C202FA9DDDC081D6A49319BFA	M	58	peri-implantitis, periodontitis	#N/A	#N/A	#N/A	Subgingival	China: Shanghai	58	#N/A	Periodontitis	#N/A	SRR7403287	Observed	29	#N/A
SAMN09464037	SRR7403288	2019-07-15 01:01:06	2018-06-21 00:50:01	44816	26262176	44816	586	14	https://sra-downloadb.be-md.ncbi.nlm.nih.gov/sos3/sra-pub-run-19/SRR7403288/SRR7403288.1	SRX4275424	FCAJJ90_L1_15	AMPLICON	PCR	GENOMIC	PAIRED	0	0	ILLUMINA	Illumina MiSeq	SRP150966	PRJNA477241	477241	SRS3441653	simple	447426	human oral metagenome	P4G3	no	THE UNIVERSITY OF HONG KONG	SRA725748	public	FA40A4CE8863E9F03926E8DA6937973E	ADF3B775F654CD6641A757BE1A5D781D	M	58	peri-implantitis, periodontitis	#N/A	#N/A	#N/A	Subgingival	China: Shanghai	58	#N/A	Periodontitis	#N/A	SRR7403288	Observed	18	#N/A
SAMN09464038	SRR7403289	2019-07-15 01:01:06	2018-06-21 00:50:11	213417	125275779	213417	587	66	https://sra-downloadb.st-va.ncbi.nlm.nih.gov/sos1/sra-pub-run-16/SRR7403289/SRR7403289.1	SRX4275423	FCAJJ90_L1_16	AMPLICON	PCR	GENOMIC	PAIRED	0	0	ILLUMINA	Illumina MiSeq	SRP150966	PRJNA477241	477241	SRS3441652	simple	447426	human oral metagenome	P4G4	no	THE UNIVERSITY OF HONG KONG	SRA725748	public	3319079DBC626784CD41585DEEAAC0BC	62E1F0530F0722F9507FE54D6F5BF4BC	M	58	peri-implantitis, periodontitis	#N/A	#N/A	#N/A	Subgingival	China: Shanghai	58	#N/A	Periodontitis	#N/A	SRR7403289	Observed	32	#N/A
SAMN09464039	SRR7403290	2019-07-15 01:01:06	2018-06-21 00:50:02	128761	77127839	128761	599	40	https://sra-downloadb.be-md.ncbi.nlm.nih.gov/sos3/sra-pub-run-20/SRR7403290/SRR7403290.1	SRX4275422	FCAJJ90_L1_17	AMPLICON	PCR	GENOMIC	PAIRED	0	0	ILLUMINA	Illumina MiSeq	SRP150966	PRJNA477241	477241	SRS3441656	simple	447426	human oral metagenome	P5G1	no	THE UNIVERSITY OF HONG KONG	SRA725748	public	D4213593B36B33059AE3271D2818C0AA	9157E2839B6CE658EC01E583888BC9A2	F	35	peri-implantitis, periodontitis	#N/A	#N/A	#N/A	Subgingival	China: Shanghai	35	#N/A	Periodontitis	#N/A	SRR7403290	Observed	40	#N/A
SAMN09464040	SRR7403291	2019-07-15 01:01:06	2018-06-21 00:50:07	98965	59379000	98965	600	31	https://sra-downloadb.st-va.ncbi.nlm.nih.gov/sos1/sra-pub-run-16/SRR7403291/SRR7403291.1	SRX4275421	FCAJJ90_L1_18	AMPLICON	PCR	GENOMIC	PAIRED	0	0	ILLUMINA	Illumina MiSeq	SRP150966	PRJNA477241	477241	SRS3441654	simple	447426	human oral metagenome	P5G2	no	THE UNIVERSITY OF HONG KONG	SRA725748	public	4066D9BBFB0E83421EABCC1EFB5D6B96	AF4C53DEE4178E706A760F5BFC5B639F	F	35	peri-implantitis, periodontitis	#N/A	#N/A	#N/A	Subgingival	China: Shanghai	35	#N/A	Periodontitis	#N/A	SRR7403291	Observed	34	#N/A
SAMN09464093	SRR7403292	2019-07-15 01:01:06	2018-06-21 00:50:02	117266	69773270	117266	595	36	https://sra-downloadb.be-md.ncbi.nlm.nih.gov/sos3/sra-pub-run-19/SRR7403292/SRR7403292.1	SRX4275420	FCAJJ90_L1_71	AMPLICON	PCR	GENOMIC	PAIRED	0	0	ILLUMINA	Illumina MiSeq	SRP150966	PRJNA477241	477241	SRS3441651	simple	447426	human oral metagenome	P18G3	no	THE UNIVERSITY OF HONG KONG	SRA725748	public	CABB76F8D9FD9B88966783F418619D1A	B4B0D634366006B75C58B0EBF915185E	M	63	peri-implantitis, periodontitis	#N/A	#N/A	#N/A	Subgingival	China: Shanghai	63	#N/A	Periodontitis	#N/A	SRR7403292	Observed	49	#N/A
SAMN09464066	SRR7403293	2019-07-15 01:01:06	2018-06-21 00:50:01	90701	53876394	90701	594	28	https://sra-downloadb.be-md.ncbi.nlm.nih.gov/sos3/sra-pub-run-20/SRR7403293/SRR7403293.1	SRX4275419	FCAJJ90_L1_44	AMPLICON	PCR	GENOMIC	PAIRED	0	0	ILLUMINA	Illumina MiSeq	SRP150966	PRJNA477241	477241	SRS3441650	simple	447426	human oral metagenome	P11G4	no	THE UNIVERSITY OF HONG KONG	SRA725748	public	1805E5F632593EED33643412620783AA	4312F84E93E2ABF80123CA6EA2CAD0F0	F	45	peri-implantitis, periodontitis	#N/A	#N/A	#N/A	Subgingival	China: Shanghai	45	#N/A	Periodontitis	#N/A	SRR7403293	Observed	52	#N/A
SAMN09464077	SRR7403294	2019-07-15 01:01:06	2018-06-21 00:50:06	48533	28731536	48533	592	15	https://sra-downloadb.st-va.ncbi.nlm.nih.gov/sos1/sra-pub-run-16/SRR7403294/SRR7403294.1	SRX4275418	FCAJJ90_L1_55	AMPLICON	PCR	GENOMIC	PAIRED	0	0	ILLUMINA	Illumina MiSeq	SRP150966	PRJNA477241	477241	SRS3441649	simple	447426	human oral metagenome	P14G3	no	THE UNIVERSITY OF HONG KONG	SRA725748	public	5359AEFB4ED2A1212A61B16085AD9BFF	65CEEFBD4C53F1DCC3D9574E1FCF321E	M	60	peri-implantitis, periodontitis	#N/A	#N/A	#N/A	Subgingival	China: Shanghai	60	#N/A	Periodontitis	#N/A	SRR7403294	Observed	47	#N/A
SAMN09464061	SRR7403295	2019-07-15 01:01:06	2018-06-21 00:50:01	87178	51522198	87178	591	27	https://sra-downloadb.be-md.ncbi.nlm.nih.gov/sos3/sra-pub-run-19/SRR7403295/SRR7403295.1	SRX4275417	FCAJJ90_L1_39	AMPLICON	PCR	GENOMIC	PAIRED	0	0	ILLUMINA	Illumina MiSeq	SRP150966	PRJNA477241	477241	SRS3441646	simple	447426	human oral metagenome	P10G3	no	THE UNIVERSITY OF HONG KONG	SRA725748	public	62C6CB8C751BE0485B4FE66B0CC85957	4F39F50A8BD3865A55F9F816BE431F09	F	62	peri-implantitis, periodontitis	#N/A	#N/A	#N/A	Subgingival	China: Shanghai	62	#N/A	Periodontitis	#N/A	SRR7403295	Observed	32	#N/A
SAMN09464031	SRR7403296	2019-07-15 01:01:06	2018-06-21 00:50:02	87316	51516440	87316	590	26	https://sra-downloadb.be-md.ncbi.nlm.nih.gov/sos3/sra-pub-run-21/SRR7403296/SRR7403296.1	SRX4275416	FCAJJ90_L1_9	AMPLICON	PCR	GENOMIC	PAIRED	0	0	ILLUMINA	Illumina MiSeq	SRP150966	PRJNA477241	477241	SRS3441648	simple	447426	human oral metagenome	P3G1	no	THE UNIVERSITY OF HONG KONG	SRA725748	public	DFCFD2B833002F09BB43782724E93DDA	C1E2E2643133469AEE11A5A14C0A429F	M	72	peri-implantitis, periodontitis	#N/A	#N/A	#N/A	Subgingival	China: Shanghai	72	#N/A	Periodontitis	#N/A	SRR7403296	Observed	42	#N/A
SAMN09464062	SRR7403297	2019-07-15 01:01:06	2018-06-21 00:50:05	115329	68274768	115329	592	35	https://sra-downloadb.be-md.ncbi.nlm.nih.gov/sos3/sra-pub-run-20/SRR7403297/SRR7403297.1	SRX4275415	FCAJJ90_L1_40	AMPLICON	PCR	GENOMIC	PAIRED	0	0	ILLUMINA	Illumina MiSeq	SRP150966	PRJNA477241	477241	SRS3441647	simple	447426	human oral metagenome	P10G4	no	THE UNIVERSITY OF HONG KONG	SRA725748	public	6BAE6235D19C050F453DBF17031F44CD	8212B5172E9B5F551C921C73C8F0758D	F	62	peri-implantitis, periodontitis	#N/A	#N/A	#N/A	Subgingival	China: Shanghai	62	#N/A	Periodontitis	#N/A	SRR7403297	Observed	45	#N/A
SAMN09464092	SRR7403298	2019-07-15 01:01:06	2018-06-21 00:50:10	65436	38738112	65436	592	20	https://sra-downloadb.st-va.ncbi.nlm.nih.gov/sos1/sra-pub-run-16/SRR7403298/SRR7403298.1	SRX4275414	FCAJJ90_L1_70	AMPLICON	PCR	GENOMIC	PAIRED	0	0	ILLUMINA	Illumina MiSeq	SRP150966	PRJNA477241	477241	SRS3441645	simple	447426	human oral metagenome	P18G2	no	THE UNIVERSITY OF HONG KONG	SRA725748	public	AA7EBAB69C1395216088977E2BA8702E	AF7EA073EA0B6873364B922143F0E204	M	63	peri-implantitis, periodontitis	#N/A	#N/A	#N/A	Subgingival	China: Shanghai	63	#N/A	Periodontitis	#N/A	SRR7403298	Observed	40	#N/A
SAMN09464091	SRR7403299	2019-07-15 01:01:06	2018-06-21 00:50:06	114055	67634615	114055	593	35	https://sra-downloadb.be-md.ncbi.nlm.nih.gov/sos3/sra-pub-run-21/SRR7403299/SRR7403299.1	SRX4275413	FCAJJ90_L1_69	AMPLICON	PCR	GENOMIC	PAIRED	0	0	ILLUMINA	Illumina MiSeq	SRP150966	PRJNA477241	477241	SRS3441641	simple	447426	human oral metagenome	P18G1	no	THE UNIVERSITY OF HONG KONG	SRA725748	public	E9EDE7FFD68B2535BE86BE8FA707F75F	164FF26EA941C79B79E9C4C8FE83EDF1	M	63	peri-implantitis, periodontitis	#N/A	#N/A	#N/A	Subgingival	China: Shanghai	63	#N/A	Periodontitis	#N/A	SRR7403299	Observed	41	#N/A
SAMN09464094	SRR7403300	2019-07-15 01:01:06	2018-06-21 00:50:37	123179	73168326	123179	594	37	https://sra-downloadb.be-md.ncbi.nlm.nih.gov/sos3/sra-pub-run-21/SRR7403300/SRR7403300.1	SRX4275412	FCAJJ90_L1_72	AMPLICON	PCR	GENOMIC	PAIRED	0	0	ILLUMINA	Illumina MiSeq	SRP150966	PRJNA477241	477241	SRS3441642	simple	447426	human oral metagenome	P18G4	no	THE UNIVERSITY OF HONG KONG	SRA725748	public	6D157FB43AF3B6D2320727B59A42ED76	BCBB45CE4C1D13F273F636E2086B8156	M	63	peri-implantitis, periodontitis	#N/A	#N/A	#N/A	Subgingival	China: Shanghai	63	#N/A	Periodontitis	#N/A	SRR7403300	Observed	51	#N/A
SAMN09464084	SRR7403301	2019-07-15 01:01:06	2018-06-21 00:50:09	92732	55082808	92732	594	28	https://sra-downloadb.st-va.ncbi.nlm.nih.gov/sos1/sra-pub-run-16/SRR7403301/SRR7403301.1	SRX4275411	FCAJJ90_L1_62	AMPLICON	PCR	GENOMIC	PAIRED	0	0	ILLUMINA	Illumina MiSeq	SRP150966	PRJNA477241	477241	SRS3441639	simple	447426	human oral metagenome	P16G2	no	THE UNIVERSITY OF HONG KONG	SRA725748	public	6D4E485E715A921513940B93890FC8B2	4E022C4EB7363153DFEE6E4A0A1C7F70	M	73	peri-implantitis, periodontitis	#N/A	#N/A	#N/A	Subgingival	China: Shanghai	73	#N/A	Periodontitis	#N/A	SRR7403301	Observed	39	#N/A
SAMN09464083	SRR7403302	2019-07-15 01:01:06	2018-06-21 00:50:22	105020	62591920	105020	596	32	https://sra-downloadb.st-va.ncbi.nlm.nih.gov/sos1/sra-pub-run-16/SRR7403302/SRR7403302.1	SRX4275410	FCAJJ90_L1_61	AMPLICON	PCR	GENOMIC	PAIRED	0	0	ILLUMINA	Illumina MiSeq	SRP150966	PRJNA477241	477241	SRS3441640	simple	447426	human oral metagenome	P16G1	no	THE UNIVERSITY OF HONG KONG	SRA725748	public	A06867653EBC9E7FA6F86DBD654F69A5	258634EECFF47768D4C0F76EDC975F87	M	73	peri-implantitis, periodontitis	#N/A	#N/A	#N/A	Subgingival	China: Shanghai	73	#N/A	Periodontitis	#N/A	SRR7403302	Observed	39	#N/A
SAMN09464086	SRR7403303	2019-07-15 01:01:06	2018-06-21 00:50:03	114456	68101320	114456	595	35	https://sra-downloadb.be-md.ncbi.nlm.nih.gov/sos3/sra-pub-run-20/SRR7403303/SRR7403303.1	SRX4275409	FCAJJ90_L1_64	AMPLICON	PCR	GENOMIC	PAIRED	0	0	ILLUMINA	Illumina MiSeq	SRP150966	PRJNA477241	477241	SRS3441643	simple	447426	human oral metagenome	P16G4	no	THE UNIVERSITY OF HONG KONG	SRA725748	public	2DC9E9B3520FF68AFEC39FFE965CBEA6	5D16FE6E9BAB13C0C156624C751BE503	M	73	peri-implantitis, periodontitis	#N/A	#N/A	#N/A	Subgingival	China: Shanghai	73	#N/A	Periodontitis	#N/A	SRR7403303	Observed	42	#N/A
SAMN09464085	SRR7403304	2019-07-15 01:01:06	2018-06-21 00:50:07	57814	34283702	57814	593	18	https://sra-downloadb.st-va.ncbi.nlm.nih.gov/sos1/sra-pub-run-16/SRR7403304/SRR7403304.1	SRX4275408	FCAJJ90_L1_63	AMPLICON	PCR	GENOMIC	PAIRED	0	0	ILLUMINA	Illumina MiSeq	SRP150966	PRJNA477241	477241	SRS3441637	simple	447426	human oral metagenome	P16G3	no	THE UNIVERSITY OF HONG KONG	SRA725748	public	2F986E3C134D410F0A671CA7C3684B56	71EF54BC86F0F1C083B677EF4151CA32	M	73	peri-implantitis, periodontitis	#N/A	#N/A	#N/A	Subgingival	China: Shanghai	73	#N/A	Periodontitis	#N/A	SRR7403304	Observed	36	#N/A
SAMN09464088	SRR7403305	2019-07-15 01:01:06	2018-06-21 00:50:08	116721	69915879	116721	599	36	https://sra-downloadb.st-va.ncbi.nlm.nih.gov/sos1/sra-pub-run-16/SRR7403305/SRR7403305.1	SRX4275407	FCAJJ90_L1_66	AMPLICON	PCR	GENOMIC	PAIRED	0	0	ILLUMINA	Illumina MiSeq	SRP150966	PRJNA477241	477241	SRS3441636	simple	447426	human oral metagenome	P17G2	no	THE UNIVERSITY OF HONG KONG	SRA725748	public	7D0D3EF538BFFB8C24C9EEDA8CBC14F1	5C7C3516A3C79B92E729BC143F760D02	F	62	peri-implantitis, periodontitis	#N/A	#N/A	#N/A	Subgingival	China: Shanghai	62	#N/A	Periodontitis	#N/A	SRR7403305	Observed	35	#N/A
SAMN09464087	SRR7403306	2019-07-15 01:01:06	2018-06-21 00:50:07	94505	56419485	94505	597	29	https://sra-downloadb.st-va.ncbi.nlm.nih.gov/sos1/sra-pub-run-16/SRR7403306/SRR7403306.1	SRX4275406	FCAJJ90_L1_65	AMPLICON	PCR	GENOMIC	PAIRED	0	0	ILLUMINA	Illumina MiSeq	SRP150966	PRJNA477241	477241	SRS3441638	simple	447426	human oral metagenome	P17G1	no	THE UNIVERSITY OF HONG KONG	SRA725748	public	2A7F1A2D3A47C3DA3ACB2783770D6687	7325E420828CB1F72D98179703F36554	F	62	peri-implantitis, periodontitis	#N/A	#N/A	#N/A	Subgingival	China: Shanghai	62	#N/A	Periodontitis	#N/A	SRR7403306	Observed	40	#N/A
SAMN09464090	SRR7403307	2019-07-15 01:01:06	2018-06-21 00:50:04	116166	69467268	116166	598	36	https://sra-downloadb.be-md.ncbi.nlm.nih.gov/sos3/sra-pub-run-19/SRR7403307/SRR7403307.1	SRX4275405	FCAJJ90_L1_68	AMPLICON	PCR	GENOMIC	PAIRED	0	0	ILLUMINA	Illumina MiSeq	SRP150966	PRJNA477241	477241	SRS3441635	simple	447426	human oral metagenome	P17G4	no	THE UNIVERSITY OF HONG KONG	SRA725748	public	6AB1053553C8A7D4F8BBEC5B5B425F6C	893A121F35BC63E0FE323BBD67F75C2D	F	62	peri-implantitis, periodontitis	#N/A	#N/A	#N/A	Subgingival	China: Shanghai	62	#N/A	Periodontitis	#N/A	SRR7403307	Observed	36	#N/A
SAMN09464089	SRR7403308	2019-07-15 01:01:06	2018-06-21 00:50:07	92626	55205096	92626	596	28	https://sra-downloadb.st-va.ncbi.nlm.nih.gov/sos1/sra-pub-run-16/SRR7403308/SRR7403308.1	SRX4275404	FCAJJ90_L1_67	AMPLICON	PCR	GENOMIC	PAIRED	0	0	ILLUMINA	Illumina MiSeq	SRP150966	PRJNA477241	477241	SRS3441634	simple	447426	human oral metagenome	P17G3	no	THE UNIVERSITY OF HONG KONG	SRA725748	public	C1D3E3A5F909DBC929CF19FE4AF019BF	08F3B5C52B3E57E8BDB081038541EFAF	F	62	peri-implantitis, periodontitis	#N/A	#N/A	#N/A	Subgingival	China: Shanghai	62	#N/A	Periodontitis	#N/A	SRR7403308	Observed	40	#N/A
SAMN09464048	SRR7403309	2019-07-15 01:01:06	2018-06-21 00:50:06	62926	37503896	62926	596	19	https://sra-downloadb.be-md.ncbi.nlm.nih.gov/sos3/sra-pub-run-19/SRR7403309/SRR7403309.1	SRX4275403	FCAJJ90_L1_26	AMPLICON	PCR	GENOMIC	PAIRED	0	0	ILLUMINA	Illumina MiSeq	SRP150966	PRJNA477241	477241	SRS3441632	simple	447426	human oral metagenome	P7G2	no	THE UNIVERSITY OF HONG KONG	SRA725748	public	7CEC3B0520A38E2E424791B8A88C7534	2DB8B1E4657919A67D4640F8FA3B1174	M	56	peri-implantitis, periodontitis	#N/A	#N/A	#N/A	Subgingival	China: Shanghai	56	#N/A	Periodontitis	#N/A	SRR7403309	Observed	57	#N/A
SAMN09464047	SRR7403310	2019-07-15 01:01:06	2018-06-21 00:50:10	87831	52610769	87831	599	27	https://sra-downloadb.st-va.ncbi.nlm.nih.gov/sos1/sra-pub-run-16/SRR7403310/SRR7403310.1	SRX4275402	FCAJJ90_L1_25	AMPLICON	PCR	GENOMIC	PAIRED	0	0	ILLUMINA	Illumina MiSeq	SRP150966	PRJNA477241	477241	SRS3441633	simple	447426	human oral metagenome	P7G1	no	THE UNIVERSITY OF HONG KONG	SRA725748	public	ED365B72C11A0634C3F995845A5586EA	150D71141053FAA06DD2C4EB00618757	M	56	peri-implantitis, periodontitis	#N/A	#N/A	#N/A	Subgingival	China: Shanghai	56	#N/A	Periodontitis	#N/A	SRR7403310	Observed	49	#N/A
SAMN09464050	SRR7403311	2019-07-15 01:01:06	2018-06-21 00:50:07	67074	40110252	67074	598	21	https://sra-downloadb.st-va.ncbi.nlm.nih.gov/sos1/sra-pub-run-16/SRR7403311/SRR7403311.1	SRX4275401	FCAJJ90_L1_28	AMPLICON	PCR	GENOMIC	PAIRED	0	0	ILLUMINA	Illumina MiSeq	SRP150966	PRJNA477241	477241	SRS3441629	simple	447426	human oral metagenome	P7G4	no	THE UNIVERSITY OF HONG KONG	SRA725748	public	F7954EEB91959A3844D7D1859A649FDB	753725D359A281FCD0127B84A3BA54A6	M	56	peri-implantitis, periodontitis	#N/A	#N/A	#N/A	Subgingival	China: Shanghai	56	#N/A	Periodontitis	#N/A	SRR7403311	Observed	54	#N/A
SAMN09464049	SRR7403312	2019-07-15 01:01:06	2018-06-21 00:50:09	129435	77272695	129435	597	40	https://sra-downloadb.st-va.ncbi.nlm.nih.gov/sos1/sra-pub-run-16/SRR7403312/SRR7403312.1	SRX4275400	FCAJJ90_L1_27	AMPLICON	PCR	GENOMIC	PAIRED	0	0	ILLUMINA	Illumina MiSeq	SRP150966	PRJNA477241	477241	SRS3441631	simple	447426	human oral metagenome	P7G3	no	THE UNIVERSITY OF HONG KONG	SRA725748	public	DC93CE1F0FDB232B92C09DA1AF8DFE94	A63DE0BCD2D0A395DD008DB210717F82	M	56	peri-implantitis, periodontitis	#N/A	#N/A	#N/A	Subgingival	China: Shanghai	56	#N/A	Periodontitis	#N/A	SRR7403312	Observed	39	#N/A
SAMN09464044	SRR7403313	2019-07-15 01:01:06	2018-06-21 00:50:01	110012	65237116	110012	593	34	https://sra-downloadb.be-md.ncbi.nlm.nih.gov/sos3/sra-pub-run-21/SRR7403313/SRR7403313.1	SRX4275399	FCAJJ90_L1_22	AMPLICON	PCR	GENOMIC	PAIRED	0	0	ILLUMINA	Illumina MiSeq	SRP150966	PRJNA477241	477241	SRS3441630	simple	447426	human oral metagenome	P6G2	no	THE UNIVERSITY OF HONG KONG	SRA725748	public	4D95422289ED4E7957971D8244F6A602	534D3DE7EBE6958FA8BEE05693803050	M	50	peri-implantitis, periodontitis	#N/A	#N/A	#N/A	Subgingival	China: Shanghai	50	#N/A	Periodontitis	#N/A	SRR7403313	Observed	46	#N/A
SAMN09464043	SRR7403314	2019-07-15 01:01:06	2018-06-21 00:50:04	90128	53716288	90128	596	27	https://sra-downloadb.be-md.ncbi.nlm.nih.gov/sos3/sra-pub-run-19/SRR7403314/SRR7403314.1	SRX4275398	FCAJJ90_L1_21	AMPLICON	PCR	GENOMIC	PAIRED	0	0	ILLUMINA	Illumina MiSeq	SRP150966	PRJNA477241	477241	SRS3441628	simple	447426	human oral metagenome	P6G1	no	THE UNIVERSITY OF HONG KONG	SRA725748	public	F4FB1AF7E34DA2E802C58E9E826A167E	E137CB7BFF33A73E8C5AA776C0F2A3E5	M	50	peri-implantitis, periodontitis	#N/A	#N/A	#N/A	Subgingival	China: Shanghai	50	#N/A	Periodontitis	#N/A	SRR7403314	Observed	60	#N/A
SAMN09464046	SRR7403315	2019-07-15 01:01:06	2018-06-21 00:50:06	115503	68724285	115503	595	35	https://sra-downloadb.be-md.ncbi.nlm.nih.gov/sos3/sra-pub-run-20/SRR7403315/SRR7403315.1	SRX4275397	FCAJJ90_L1_24	AMPLICON	PCR	GENOMIC	PAIRED	0	0	ILLUMINA	Illumina MiSeq	SRP150966	PRJNA477241	477241	SRS3441627	simple	447426	human oral metagenome	P6G4	no	THE UNIVERSITY OF HONG KONG	SRA725748	public	4ED5EBCF4903502570391E123F0CF204	F1E1D7C296012CBBF638B866603D43D4	M	50	peri-implantitis, periodontitis	#N/A	#N/A	#N/A	Subgingival	China: Shanghai	50	#N/A	Periodontitis	#N/A	SRR7403315	Observed	32	#N/A
SAMN09464045	SRR7403316	2019-07-15 01:01:06	2018-06-21 00:50:08	104002	61777188	104002	594	32	https://sra-downloadb.st-va.ncbi.nlm.nih.gov/sos1/sra-pub-run-16/SRR7403316/SRR7403316.1	SRX4275396	FCAJJ90_L1_23	AMPLICON	PCR	GENOMIC	PAIRED	0	0	ILLUMINA	Illumina MiSeq	SRP150966	PRJNA477241	477241	SRS3441625	simple	447426	human oral metagenome	P6G3	no	THE UNIVERSITY OF HONG KONG	SRA725748	public	111BF2B861D3F03AE2A54CB0E7449133	BF76CCC269E075C9183D4604D33701F0	M	50	peri-implantitis, periodontitis	#N/A	#N/A	#N/A	Subgingival	China: Shanghai	50	#N/A	Periodontitis	#N/A	SRR7403316	Observed	51	#N/A
SAMN09464075	SRR7403317	2019-07-15 01:01:06	2018-06-21 00:50:01	86644	51119960	86644	590	27	https://sra-downloadb.be-md.ncbi.nlm.nih.gov/sos3/sra-pub-run-19/SRR7403317/SRR7403317.1	SRX4275395	FCAJJ90_L1_53	AMPLICON	PCR	GENOMIC	PAIRED	0	0	ILLUMINA	Illumina MiSeq	SRP150966	PRJNA477241	477241	SRS3441624	simple	447426	human oral metagenome	P14G1	no	THE UNIVERSITY OF HONG KONG	SRA725748	public	C026D41F5ACBCCE0E3B1EAA84C9ACAB4	4C75EBFF0E343F9A33F8771B065AA886	M	60	peri-implantitis, periodontitis	#N/A	#N/A	#N/A	Subgingival	China: Shanghai	60	#N/A	Periodontitis	#N/A	SRR7403317	Observed	31	#N/A
SAMN09464072	SRR7403318	2019-07-15 01:01:06	2018-06-21 00:50:04	60796	36234416	60796	596	19	https://sra-downloadb.be-md.ncbi.nlm.nih.gov/sos3/sra-pub-run-21/SRR7403318/SRR7403318.1	SRX4275394	FCAJJ90_L1_50	AMPLICON	PCR	GENOMIC	PAIRED	0	0	ILLUMINA	Illumina MiSeq	SRP150966	PRJNA477241	477241	SRS3441622	simple	447426	human oral metagenome	P13G2	no	THE UNIVERSITY OF HONG KONG	SRA725748	public	0DB8422E5A644E2BEE74E18106C4F867	0523C81D136DB7F4D49C1B09DA20DC8C	M	32	peri-implantitis, periodontitis	#N/A	#N/A	#N/A	Subgingival	China: Shanghai	32	#N/A	Periodontitis	#N/A	SRR7403318	Observed	35	#N/A
SAMN09464071	SRR7403319	2019-07-15 01:01:06	2018-06-21 00:50:08	59864	35499352	59864	593	19	https://sra-downloadb.st-va.ncbi.nlm.nih.gov/sos1/sra-pub-run-16/SRR7403319/SRR7403319.1	SRX4275393	FCAJJ90_L1_49	AMPLICON	PCR	GENOMIC	PAIRED	0	0	ILLUMINA	Illumina MiSeq	SRP150966	PRJNA477241	477241	SRS3441620	simple	447426	human oral metagenome	P13G1	no	THE UNIVERSITY OF HONG KONG	SRA725748	public	1CE50C4AFB7896A3860B75D29F3997B6	959D7E3D93B24581E7496355764FA32D	M	32	peri-implantitis, periodontitis	#N/A	#N/A	#N/A	Subgingival	China: Shanghai	32	#N/A	Periodontitis	#N/A	SRR7403319	Observed	47	#N/A
SAMN09464052	SRR7403320	2019-07-15 01:01:06	2018-06-21 00:50:01	20469	12179055	20469	595	6	https://sra-downloadb.be-md.ncbi.nlm.nih.gov/sos3/sra-pub-run-25/SRR7403320/SRR7403320.1	SRX4275392	FCAJJ90_L1_30	AMPLICON	PCR	GENOMIC	PAIRED	0	0	ILLUMINA	Illumina MiSeq	SRP150966	PRJNA477241	477241	SRS3441621	simple	447426	human oral metagenome	P8G2	no	THE UNIVERSITY OF HONG KONG	SRA725748	public	3CBD79D9ECBB31A702008F71365A0581	7C446E8334E9E8B5AE1982F325D24838	F	30	peri-implantitis, periodontitis	#N/A	#N/A	#N/A	Subgingival	China: Shanghai	30	#N/A	Periodontitis	#N/A	SRR7403320	Observed	42	#N/A
SAMN09464051	SRR7403321	2019-07-15 01:01:06	2018-06-21 00:50:06	63194	37474042	63194	593	19	https://sra-downloadb.be-md.ncbi.nlm.nih.gov/sos3/sra-pub-run-20/SRR7403321/SRR7403321.1	SRX4275391	FCAJJ90_L1_29	AMPLICON	PCR	GENOMIC	PAIRED	0	0	ILLUMINA	Illumina MiSeq	SRP150966	PRJNA477241	477241	SRS3441623	simple	447426	human oral metagenome	P8G1	no	THE UNIVERSITY OF HONG KONG	SRA725748	public	738CC016B6E5603F435B41BE2ACA9D13	0F97B1A1DB3DD37FCC9E4062006A2632	F	30	peri-implantitis, periodontitis	#N/A	#N/A	#N/A	Subgingival	China: Shanghai	30	#N/A	Periodontitis	#N/A	SRR7403321	Observed	55	#N/A
SAMN09464065	SRR7403322	2019-07-15 01:01:06	2018-06-21 00:50:16	91335	54344325	91335	595	28	https://sra-downloadb.st-va.ncbi.nlm.nih.gov/sos1/sra-pub-run-16/SRR7403322/SRR7403322.1	SRX4275390	FCAJJ90_L1_43	AMPLICON	PCR	GENOMIC	PAIRED	0	0	ILLUMINA	Illumina MiSeq	SRP150966	PRJNA477241	477241	SRS3441626	simple	447426	human oral metagenome	P11G3	no	THE UNIVERSITY OF HONG KONG	SRA725748	public	3890A3095DB63EA8B7C03F2E12D47A41	0AF33BF124A373BC722EA63B95726148	F	45	peri-implantitis, periodontitis	#N/A	#N/A	#N/A	Subgingival	China: Shanghai	45	#N/A	Periodontitis	#N/A	SRR7403322	Observed	46	#N/A
SAMN09464059	SRR7403323	2019-07-15 01:01:06	2018-06-21 00:50:05	58285	34621290	58285	594	18	https://sra-downloadb.be-md.ncbi.nlm.nih.gov/sos3/sra-pub-run-19/SRR7403323/SRR7403323.1	SRX4275389	FCAJJ90_L1_37	AMPLICON	PCR	GENOMIC	PAIRED	0	0	ILLUMINA	Illumina MiSeq	SRP150966	PRJNA477241	477241	SRS3441619	simple	447426	human oral metagenome	P10G1	no	THE UNIVERSITY OF HONG KONG	SRA725748	public	686A4521C48E3F71337305AD1E03B6D1	BD635A4E5749D1CCDDAF94C976707178	F	62	peri-implantitis, periodontitis	#N/A	#N/A	#N/A	Subgingival	China: Shanghai	62	#N/A	Periodontitis	#N/A	SRR7403323	Observed	46	#N/A
SAMN09464032	SRR7403324	2019-07-15 01:01:06	2018-06-21 00:50:08	89607	52778523	89607	589	27	https://sra-downloadb.st-va.ncbi.nlm.nih.gov/sos1/sra-pub-run-16/SRR7403324/SRR7403324.1	SRX4275388	FCAJJ90_L1_10	AMPLICON	PCR	GENOMIC	PAIRED	0	0	ILLUMINA	Illumina MiSeq	SRP150966	PRJNA477241	477241	SRS3441618	simple	447426	human oral metagenome	P3G2	no	THE UNIVERSITY OF HONG KONG	SRA725748	public	A6C5FD9AAA0F1E7BC1DF3BF620FBD5DC	BFF10C561D524032238ACC6C98BA9099	M	72	peri-implantitis, periodontitis	#N/A	#N/A	#N/A	Subgingival	China: Shanghai	72	#N/A	Periodontitis	#N/A	SRR7403324	Observed	35	#N/A
SAMN09464027	SRR7403325	2019-07-15 01:01:06	2018-06-21 00:50:08	111951	66163041	111951	591	34	https://sra-downloadb.st-va.ncbi.nlm.nih.gov/sos1/sra-pub-run-16/SRR7403325/SRR7403325.1	SRX4275387	FCAJJ90_L1_5	AMPLICON	PCR	GENOMIC	PAIRED	0	0	ILLUMINA	Illumina MiSeq	SRP150966	PRJNA477241	477241	SRS3441617	simple	447426	human oral metagenome	P2G1	no	THE UNIVERSITY OF HONG KONG	SRA725748	public	4000F3A623295E70085B4BDAE3DA84D9	221C905E61CEFBDC13550BD209A3B28A	F	45	peri-implantitis, periodontitis	#N/A	#N/A	#N/A	Subgingival	China: Shanghai	45	#N/A	Periodontitis	#N/A	SRR7403325	Observed	32	#N/A
SAMN09464028	SRR7403326	2019-07-15 01:01:06	2018-06-21 00:50:11	114865	68114945	114865	593	35	https://sra-downloadb.st-va.ncbi.nlm.nih.gov/sos1/sra-pub-run-16/SRR7403326/SRR7403326.1	SRX4275386	FCAJJ90_L1_6	AMPLICON	PCR	GENOMIC	PAIRED	0	0	ILLUMINA	Illumina MiSeq	SRP150966	PRJNA477241	477241	SRS3441616	simple	447426	human oral metagenome	P2G2	no	THE UNIVERSITY OF HONG KONG	SRA725748	public	4ACD7208EB936D79598A7610B9DD2FE2	E827A2C166405AEA37E4E26FE0175977	F	45	peri-implantitis, periodontitis	#N/A	#N/A	#N/A	Subgingival	China: Shanghai	45	#N/A	Periodontitis	#N/A	SRR7403326	Observed	38	#N/A
SAMN09464060	SRR7403327	2019-07-15 01:01:06	2018-06-21 00:50:03	118583	70319719	118583	593	36	https://sra-downloadb.be-md.ncbi.nlm.nih.gov/sos3/sra-pub-run-21/SRR7403327/SRR7403327.1	SRX4275385	FCAJJ90_L1_38	AMPLICON	PCR	GENOMIC	PAIRED	0	0	ILLUMINA	Illumina MiSeq	SRP150966	PRJNA477241	477241	SRS3441615	simple	447426	human oral metagenome	P10G2	no	THE UNIVERSITY OF HONG KONG	SRA725748	public	86D6C1A39F4FE4A4864388972F10F9D5	3B91BC2AF884D2253E0DC3B720E37338	F	62	peri-implantitis, periodontitis	#N/A	#N/A	#N/A	Subgingival	China: Shanghai	62	#N/A	Periodontitis	#N/A	SRR7403327	Observed	57	#N/A
SAMN09464030	SRR7403328	2019-07-15 01:01:06	2018-06-21 00:50:07	108080	63983360	108080	592	33	https://sra-downloadb.st-va.ncbi.nlm.nih.gov/sos1/sra-pub-run-16/SRR7403328/SRR7403328.1	SRX4275384	FCAJJ90_L1_8	AMPLICON	PCR	GENOMIC	PAIRED	0	0	ILLUMINA	Illumina MiSeq	SRP150966	PRJNA477241	477241	SRS3441614	simple	447426	human oral metagenome	P2G4	no	THE UNIVERSITY OF HONG KONG	SRA725748	public	EF0E1F7E33DFF0308570E2CBA25B2578	33EFF58B95D4BBCDF8AAB883DFC0D698	F	45	peri-implantitis, periodontitis	#N/A	#N/A	#N/A	Subgingival	China: Shanghai	45	#N/A	Periodontitis	#N/A	SRR7403328	Observed	30	#N/A
SAMN09464023	SRR7403329	2019-07-15 01:01:06	2018-06-21 00:50:03	66355	39282160	66355	592	21	https://sra-downloadb.be-md.ncbi.nlm.nih.gov/sos3/sra-pub-run-21/SRR7403329/SRR7403329.1	SRX4275383	FCAJJ90_L1_1	AMPLICON	PCR	GENOMIC	PAIRED	0	0	ILLUMINA	Illumina MiSeq	SRP150966	PRJNA477241	477241	SRS3441613	simple	447426	human oral metagenome	P1G1	no	THE UNIVERSITY OF HONG KONG	SRA725748	public	A8B33FE5B4E8F71200E66252BF2B7A9C	DFA35ECF2A7A30E92A3BD0EAD30861E9	F	63	peri-implantitis, periodontitis	#N/A	#N/A	#N/A	Subgingival	China: Shanghai	63	#N/A	Periodontitis	#N/A	SRR7403329	Observed	35	#N/A
SAMN09464024	SRR7403330	2019-07-15 01:01:06	2018-06-21 00:50:10	110354	65108860	110354	590	34	https://sra-downloadb.st-va.ncbi.nlm.nih.gov/sos1/sra-pub-run-16/SRR7403330/SRR7403330.1	SRX4275382	FCAJJ90_L1_2	AMPLICON	PCR	GENOMIC	PAIRED	0	0	ILLUMINA	Illumina MiSeq	SRP150966	PRJNA477241	477241	SRS3441610	simple	447426	human oral metagenome	P1G2	no	THE UNIVERSITY OF HONG KONG	SRA725748	public	9259AB3266442B7B15D8A86A629060E6	6DA7200334AE182535ABA97D5FD80BF9	F	63	peri-implantitis, periodontitis	#N/A	#N/A	#N/A	Subgingival	China: Shanghai	63	#N/A	Periodontitis	#N/A	SRR7403330	Observed	28	#N/A
SAMN09464025	SRR7403331	2019-07-15 01:01:06	2018-06-21 00:50:07	61670	36570310	61670	593	19	https://sra-downloadb.st-va.ncbi.nlm.nih.gov/sos1/sra-pub-run-16/SRR7403331/SRR7403331.1	SRX4275381	FCAJJ90_L1_3	AMPLICON	PCR	GENOMIC	PAIRED	0	0	ILLUMINA	Illumina MiSeq	SRP150966	PRJNA477241	477241	SRS3441611	simple	447426	human oral metagenome	P1G3	no	THE UNIVERSITY OF HONG KONG	SRA725748	public	35E589A5B23C557D459BF2F7CE156D93	01721F72FA4BF1D8445259901758A3F5	F	63	peri-implantitis, periodontitis	#N/A	#N/A	#N/A	Subgingival	China: Shanghai	63	#N/A	Periodontitis	#N/A	SRR7403331	Observed	36	#N/A
SAMN09464026	SRR7403332	2019-07-15 01:01:06	2018-06-21 00:50:04	90333	53748135	90333	595	28	https://sra-downloadb.be-md.ncbi.nlm.nih.gov/sos3/sra-pub-run-21/SRR7403332/SRR7403332.1	SRX4275380	FCAJJ90_L1_4	AMPLICON	PCR	GENOMIC	PAIRED	0	0	ILLUMINA	Illumina MiSeq	SRP150966	PRJNA477241	477241	SRS3441609	simple	447426	human oral metagenome	P1G4	no	THE UNIVERSITY OF HONG KONG	SRA725748	public	A3F5C6743D5A936CD86B87ECF7A42ECD	53B0B64A024C38FB336E21CD17F2AB4F	F	63	peri-implantitis, periodontitis	#N/A	#N/A	#N/A	Subgingival	China: Shanghai	63	#N/A	Periodontitis	#N/A	SRR7403332	Observed	26	#N/A
SAMN09464070	SRR7403335	2019-07-15 01:01:06	2018-06-21 00:50:04	127601	75539792	127601	592	39	https://sra-downloadb.be-md.ncbi.nlm.nih.gov/sos3/sra-pub-run-20/SRR7403335/SRR7403335.1	SRX4275377	FCAJJ90_L1_48	AMPLICON	PCR	GENOMIC	PAIRED	0	0	ILLUMINA	Illumina MiSeq	SRP150966	PRJNA477241	477241	SRS3441606	simple	447426	human oral metagenome	P12G4	no	THE UNIVERSITY OF HONG KONG	SRA725748	public	136A1D2F490378AF55B4AE7ECD8096FF	CF210D123AC2EC99328D23908E8CD443	F	66	peri-implantitis, periodontitis	#N/A	#N/A	#N/A	Subgingival	China: Shanghai	66	#N/A	Periodontitis	#N/A	SRR7403335	Observed	29	#N/A
SAMN22446121	SRR16547567	2021-10-23 11:26:58	2021-10-23 11:21:13	185149	111459698	185149	602	65	https://sra-download.ncbi.nlm.nih.gov/traces/sra25/SRR/016159/SRR16547567	SRX12749929	24181-104_S41_Periodontitis	AMPLICON	PCR	METAGENOMIC	PAIRED	0	0	ILLUMINA	Illumina MiSeq	SRP342806	PRJNA773202	773202	SRS10697810	simple	447426	human oral metagenome	24181R2S41OSRG104	no	UNIVERSIDADE DE SANTIAGO DE COMPOSTELA	SRA1315933	public	0B31162FBD9F576A3067AA8D2B7F6E6E	1638E3AB0AB460C2C55EA1D8BD4A395B	M	52	Periodontitis	Yes	#N/A	Caucasian	Subgingival	Portugal: OPORTO	52	#N/A	Periodontitis	#N/A	SRR16547567	Observed	44	#N/A
SAMN22446120	SRR16547568	2021-10-23 11:42:56	2021-10-23 11:21:10	122030	73462060	122030	602	43	https://sra-download.ncbi.nlm.nih.gov/traces/sra32/SRR/016159/SRR16547568	SRX12749928	24181-103_S40_Periodontitis	AMPLICON	PCR	METAGENOMIC	PAIRED	0	0	ILLUMINA	Illumina MiSeq	SRP342806	PRJNA773202	773202	SRS10697809	simple	447426	human oral metagenome	24181R2S40OSRG103	no	UNIVERSIDADE DE SANTIAGO DE COMPOSTELA	SRA1315933	public	2590C38232150C3A49F289142A276D71	BB22ACB95D57E889928B01D74939FB32	F	63	Periodontitis	No	#N/A	Caucasian	Subgingival	Portugal: OPORTO	63	#N/A	Periodontitis	#N/A	SRR16547568	Observed	37	#N/A
SAMN22446119	SRR16547569	2021-10-23 11:26:58	2021-10-23 11:21:19	198838	119700476	198838	602	70	https://sra-download.ncbi.nlm.nih.gov/traces/sra29/SRR/016159/SRR16547569	SRX12749927	24181-102_S39_Periodontitis	AMPLICON	PCR	METAGENOMIC	PAIRED	0	0	ILLUMINA	Illumina MiSeq	SRP342806	PRJNA773202	773202	SRS10697808	simple	447426	human oral metagenome	24181R2S39OSRG102	no	UNIVERSIDADE DE SANTIAGO DE COMPOSTELA	SRA1315933	public	59C6EE74498D42570635C9686D058478	97E151139B7A2ED003274E1934A12E44	M	65	Periodontitis	No	#N/A	Caucasian	Subgingival	Portugal: OPORTO	65	#N/A	Periodontitis	#N/A	SRR16547569	Observed	40	#N/A
SAMN22446118	SRR16547570	2021-10-23 11:26:58	2021-10-23 11:21:19	260226	156656052	260226	602	93	https://sra-download.ncbi.nlm.nih.gov/traces/sra1/SRR/016159/SRR16547570	SRX12749926	24181-100_S37_Periodontitis	AMPLICON	PCR	METAGENOMIC	PAIRED	0	0	ILLUMINA	Illumina MiSeq	SRP342806	PRJNA773202	773202	SRS10697807	simple	447426	human oral metagenome	24181R2S37OSRG100	no	UNIVERSIDADE DE SANTIAGO DE COMPOSTELA	SRA1315933	public	33EE3A284BC3DDA5D45B58A98C39AFFB	7DCFCB2282A3A8C07EF65EFEA5EE7A21	M	37	Periodontitis	No	#N/A	Caucasian	Subgingival	Portugal: OPORTO	37	#N/A	Periodontitis	#N/A	SRR16547570	Observed	48	#N/A
SAMN22446117	SRR16547571	2021-10-23 11:42:56	2021-10-23 11:21:27	161369	97144138	161369	602	58	https://sra-download.ncbi.nlm.nih.gov/traces/sra65/SRR/016159/SRR16547571	SRX12749925	24181-99_S36_Periodontitis	AMPLICON	PCR	METAGENOMIC	PAIRED	0	0	ILLUMINA	Illumina MiSeq	SRP342806	PRJNA773202	773202	SRS10697806	simple	447426	human oral metagenome	24181R2S36OSRG99	no	UNIVERSIDADE DE SANTIAGO DE COMPOSTELA	SRA1315933	public	C5FF926A71D649659ED9C67A3E4B0F4C	6557B42117D48D6A208C69BB04C4BA42	F	43	Periodontitis	No	#N/A	Caucasian	Subgingival	Portugal: OPORTO	43	#N/A	Periodontitis	#N/A	SRR16547571	Observed	38	#N/A
SAMN22446031	SRR16547577	2021-10-23 11:26:58	2021-10-23 11:21:44	268250	161486500	268250	602	93	https://sra-download.ncbi.nlm.nih.gov/traces/sra80/SRR/016159/SRR16547577	SRX12749919	24180-10_S10_Periodontitis	AMPLICON	PCR	METAGENOMIC	PAIRED	0	0	ILLUMINA	Illumina MiSeq	SRP342806	PRJNA773202	773202	SRS10697800	simple	447426	human oral metagenome	24180R1S10OSRG10	no	UNIVERSIDADE DE SANTIAGO DE COMPOSTELA	SRA1315933	public	DD0890534CEC4AF46428DC2F1907DE3E	4E4AAD5BE732255008A848C35CA28F81	M	47	Periodontitis	Yes	#N/A	Caucasian	Subgingival	Spain: SANTIAGO	47	#N/A	Periodontitis	#N/A	SRR16547577	Observed	36	#N/A
SAMN22446109	SRR16547580	2021-10-23 11:26:58	2021-10-23 11:21:55	267867	161255934	267867	602	93	https://sra-download.ncbi.nlm.nih.gov/traces/sra18/SRR/016159/SRR16547580	SRX12749916	24181-88_S25_Periodontitis	AMPLICON	PCR	METAGENOMIC	PAIRED	0	0	ILLUMINA	Illumina MiSeq	SRP342806	PRJNA773202	773202	SRS10697797	simple	447426	human oral metagenome	24181R2S25OSRG88	no	UNIVERSIDADE DE SANTIAGO DE COMPOSTELA	SRA1315933	public	FB3207CD54B01CAE352FCD9EB075605A	1FE96B5C3361F71A5B23214AEE527421	F	35	Periodontitis	Yes	#N/A	Caucasian	Subgingival	Portugal: OPORTO	35	#N/A	Periodontitis	#N/A	SRR16547580	Observed	40	#N/A
SAMN22446103	SRR16547586	2021-10-23 11:26:58	2021-10-23 11:21:54	235436	141732472	235436	602	83	https://sra-download.ncbi.nlm.nih.gov/traces/sra28/SRR/016159/SRR16547586	SRX12749910	24181-81_S18_Periodontitis	AMPLICON	PCR	METAGENOMIC	PAIRED	0	0	ILLUMINA	Illumina MiSeq	SRP342806	PRJNA773202	773202	SRS10697791	simple	447426	human oral metagenome	24181R2S18OSRG81	no	UNIVERSIDADE DE SANTIAGO DE COMPOSTELA	SRA1315933	public	1EC5C5A78A4714AF29180DF75932ECF7	C61F2DFEFF1D4D64F058549F3509642A	F	36	Periodontitis	Yes	#N/A	Caucasian	Subgingival	Spain: SANTIAGO	36	#N/A	Periodontitis	#N/A	SRR16547586	Observed	43	#N/A
SAMN22446102	SRR16547587	2021-10-23 11:26:58	2021-10-23 11:24:06	493678	297194156	493678	602	173	https://sra-download.ncbi.nlm.nih.gov/traces/sra65/SRR/016159/SRR16547587	SRX12749909	24181-80_S17_Periodontitis	AMPLICON	PCR	METAGENOMIC	PAIRED	0	0	ILLUMINA	Illumina MiSeq	SRP342806	PRJNA773202	773202	SRS10697790	simple	447426	human oral metagenome	24181R2S17OSRG80	no	UNIVERSIDADE DE SANTIAGO DE COMPOSTELA	SRA1315933	public	630AADAE4021AD80EA72AD4285C1489E	F1595C859C78EC1707950E70F5904703	M	46	Periodontitis	No	#N/A	Caucasian	Subgingival	Spain: SANTIAGO	46	#N/A	Periodontitis	#N/A	SRR16547587	Observed	53	#N/A
SAMN22446030	SRR16547588	2021-10-23 11:26:58	2021-10-23 11:21:58	290412	174828024	290412	602	100	https://sra-download.ncbi.nlm.nih.gov/traces/sra46/SRR/016159/SRR16547588	SRX12749908	24180-9_S9_Periodontitis	AMPLICON	PCR	METAGENOMIC	PAIRED	0	0	ILLUMINA	Illumina MiSeq	SRP342806	PRJNA773202	773202	SRS10697789	simple	447426	human oral metagenome	24180R1S9OSRG9	no	UNIVERSIDADE DE SANTIAGO DE COMPOSTELA	SRA1315933	public	EB39CD278995FAC508C55ED9BB313F21	13048F8F7320A1C9EBA0E98F10D4FCDE	F	42	Periodontitis	No	#N/A	Caucasian	Subgingival	Spain: SANTIAGO	42	#N/A	Periodontitis	#N/A	SRR16547588	Observed	39	#N/A
SAMN22446101	SRR16547589	2021-10-23 11:26:58	2021-10-23 11:21:54	199094	119854588	199094	602	80	https://sra-download.ncbi.nlm.nih.gov/traces/sra66/SRR/016159/SRR16547589	SRX12749907	24181-79_S16_Periodontitis	AMPLICON	PCR	METAGENOMIC	PAIRED	0	0	ILLUMINA	Illumina MiSeq	SRP342806	PRJNA773202	773202	SRS10697788	simple	447426	human oral metagenome	24181R2S16OSRG79	no	UNIVERSIDADE DE SANTIAGO DE COMPOSTELA	SRA1315933	public	20B4880D3033C0734E2B5648B519925F	58D1FDDC7F267938701BC22064055EB9	M	58	Periodontitis	No	#N/A	Caucasian	Subgingival	Spain: SANTIAGO	58	#N/A	Periodontitis	#N/A	SRR16547589	Observed	40	#N/A
SAMN22446100	SRR16547590	2021-10-23 11:26:58	2021-10-23 11:21:50	281884	169694168	281884	602	102	https://sra-download.ncbi.nlm.nih.gov/traces/sra29/SRR/016159/SRR16547590	SRX12749906	24181-78_S15_Periodontitis	AMPLICON	PCR	METAGENOMIC	PAIRED	0	0	ILLUMINA	Illumina MiSeq	SRP342806	PRJNA773202	773202	SRS10697786	simple	447426	human oral metagenome	24181R2S15OSRG78	no	UNIVERSIDADE DE SANTIAGO DE COMPOSTELA	SRA1315933	public	98D0D25DBC25EC7F8D103FABAD4208A1	1DAF67F9A1EB061045C1C79AEC720322	M	43	Periodontitis	Yes	#N/A	Caucasian	Subgingival	Spain: SANTIAGO	43	#N/A	Periodontitis	#N/A	SRR16547590	Observed	42	#N/A
SAMN22446099	SRR16547591	2021-10-23 11:26:58	2021-10-23 11:21:58	271334	163343068	271334	602	96	https://sra-download.ncbi.nlm.nih.gov/traces/sra40/SRR/016159/SRR16547591	SRX12749905	24181-77_S14_Periodontitis	AMPLICON	PCR	METAGENOMIC	PAIRED	0	0	ILLUMINA	Illumina MiSeq	SRP342806	PRJNA773202	773202	SRS10697787	simple	447426	human oral metagenome	24181R2S14OSRG77	no	UNIVERSIDADE DE SANTIAGO DE COMPOSTELA	SRA1315933	public	4992FDE16F57FAC855D1416DF02DC875	1A36BE9AF6BE7A3845C40440665FF870	M	64	Periodontitis	No	#N/A	Caucasian	Subgingival	Spain: SANTIAGO	64	#N/A	Periodontitis	#N/A	SRR16547591	Observed	47	#N/A
SAMN22446098	SRR16547592	2021-10-23 11:26:58	2021-10-23 11:22:01	268449	161606298	268449	602	94	https://sra-download.ncbi.nlm.nih.gov/traces/sra7/SRR/016159/SRR16547592	SRX12749904	24181-76_S13_Periodontitis	AMPLICON	PCR	METAGENOMIC	PAIRED	0	0	ILLUMINA	Illumina MiSeq	SRP342806	PRJNA773202	773202	SRS10697785	simple	447426	human oral metagenome	24181R2S13OSRG76	no	UNIVERSIDADE DE SANTIAGO DE COMPOSTELA	SRA1315933	public	47C80E36099A9F1897A31ECFCE331F69	F1431A0AA1B4F08E18DFBD3833061937	F	52	Periodontitis	No	#N/A	Caucasian	Subgingival	Spain: SANTIAGO	52	#N/A	Periodontitis	#N/A	SRR16547592	Observed	44	#N/A
SAMN22446065	SRR16547596	2021-10-23 11:26:57	2021-10-23 11:22:04	225618	135822036	225618	602	81	https://sra-download.ncbi.nlm.nih.gov/traces/sra40/SRR/016159/SRR16547596	SRX12749900	24180-46_S46_Periodontitis	AMPLICON	PCR	METAGENOMIC	PAIRED	0	0	ILLUMINA	Illumina MiSeq	SRP342806	PRJNA773202	773202	SRS10697781	simple	447426	human oral metagenome	24180R1S46OSRG46	no	UNIVERSIDADE DE SANTIAGO DE COMPOSTELA	SRA1315933	public	A0972E5F847E83603AE5C921121BA9D1	DB7D0A62BC1845A98136A89C5AD68C70	F	49	Periodontitis	No	#N/A	Caucasian	Subgingival	Spain: SANTIAGO	49	#N/A	Periodontitis	#N/A	SRR16547596	Observed	39	#N/A
SAMN22446063	SRR16547598	2021-10-23 11:26:57	2021-10-23 11:22:00	225742	135896684	225742	602	79	https://sra-download.ncbi.nlm.nih.gov/traces/sra38/SRR/016159/SRR16547598	SRX12749898	24180-44_S44_Periodontitis	AMPLICON	PCR	METAGENOMIC	PAIRED	0	0	ILLUMINA	Illumina MiSeq	SRP342806	PRJNA773202	773202	SRS10697779	simple	447426	human oral metagenome	24180R1S44OSRG44	no	UNIVERSIDADE DE SANTIAGO DE COMPOSTELA	SRA1315933	public	8C680A0135775624A99EC19C79BB682D	3F0CA574786E0AF98F47CDAABBAC1761	F	40	Periodontitis	Yes	#N/A	Caucasian	Subgingival	Spain: SANTIAGO	40	#N/A	Periodontitis	#N/A	SRR16547598	Observed	37	#N/A
SAMN22446062	SRR16547599	2021-10-23 11:26:57	2021-10-23 11:23:09	237799	143154998	237799	602	82	https://sra-download.ncbi.nlm.nih.gov/traces/sra53/SRR/016159/SRR16547599	SRX12749897	24180-43_S43_Periodontitis	AMPLICON	PCR	METAGENOMIC	PAIRED	0	0	ILLUMINA	Illumina MiSeq	SRP342806	PRJNA773202	773202	SRS10697777	simple	447426	human oral metagenome	24180R1S43OSRG43	no	UNIVERSIDADE DE SANTIAGO DE COMPOSTELA	SRA1315933	public	BF45A18E90410ED5E7B9CEEF6F3E4B1D	34BC450515BEA45C6B3D526064F09F35	M	50	Periodontitis	Yes	#N/A	Caucasian	Subgingival	Spain: SANTIAGO	50	#N/A	Periodontitis	#N/A	SRR16547599	Observed	36	#N/A
SAMN22446061	SRR16547601	2021-10-23 11:26:57	2021-10-23 11:22:03	245713	147919226	245713	602	85	https://sra-download.ncbi.nlm.nih.gov/traces/sra32/SRR/016159/SRR16547601	SRX12749895	24180-42_S42_Periodontitis	AMPLICON	PCR	METAGENOMIC	PAIRED	0	0	ILLUMINA	Illumina MiSeq	SRP342806	PRJNA773202	773202	SRS10697776	simple	447426	human oral metagenome	24180R1S42OSRG42	no	UNIVERSIDADE DE SANTIAGO DE COMPOSTELA	SRA1315933	public	F9A6BD496FF0ADF35ADE31FEA0E832E6	ECD1BCE1A1D8ADECF16E9B5847BF3412	F	53	Periodontitis	Yes	#N/A	Caucasian	Subgingival	Spain: SANTIAGO	53	#N/A	Periodontitis	#N/A	SRR16547601	Observed	36	#N/A
SAMN22446058	SRR16547604	2021-10-23 11:26:57	2021-10-23 11:23:07	244220	147020440	244220	602	85	https://sra-download.ncbi.nlm.nih.gov/traces/sra73/SRR/016159/SRR16547604	SRX12749892	24180-39_S39_Periodontitis	AMPLICON	PCR	METAGENOMIC	PAIRED	0	0	ILLUMINA	Illumina MiSeq	SRP342806	PRJNA773202	773202	SRS10697773	simple	447426	human oral metagenome	24180R1S39OSRG39	no	UNIVERSIDADE DE SANTIAGO DE COMPOSTELA	SRA1315933	public	850FC57B363A5D26A51FB963829921A4	916589716FDDEF5F74B47A9DCCAD8FE5	F	36	Periodontitis	Yes	#N/A	Caucasian	Subgingival	Spain: SANTIAGO	36	#N/A	Periodontitis	#N/A	SRR16547604	Observed	33	#N/A
SAMN22446025	SRR16547611	2021-10-23 11:26:57	2021-10-23 11:23:12	334092	201123384	334092	602	118	https://sra-download.ncbi.nlm.nih.gov/traces/sra9/SRR/016159/SRR16547611	SRX12749885	24180-4_S4_Periodontitis	AMPLICON	PCR	METAGENOMIC	PAIRED	0	0	ILLUMINA	Illumina MiSeq	SRP342806	PRJNA773202	773202	SRS10697767	simple	447426	human oral metagenome	24180R1S4OSRG4	no	UNIVERSIDADE DE SANTIAGO DE COMPOSTELA	SRA1315933	public	AB01AD49ECE9880A34B71DAAD5F03FC9	C9943BE47243B1D23E1B3784EFBB0E88	M	48	Periodontitis	Yes	#N/A	Caucasian	Subgingival	Spain: SANTIAGO	48	#N/A	Periodontitis	#N/A	SRR16547611	Observed	40	#N/A
SAMN22446051	SRR16547612	2021-10-23 11:26:57	2021-10-23 11:24:14	429054	258290508	429054	602	150	https://sra-download.ncbi.nlm.nih.gov/traces/sra40/SRR/016159/SRR16547612	SRX12749884	24180-32_S32_Periodontitis	AMPLICON	PCR	METAGENOMIC	PAIRED	0	0	ILLUMINA	Illumina MiSeq	SRP342806	PRJNA773202	773202	SRS10697765	simple	447426	human oral metagenome	24180R1S32OSRG32	no	UNIVERSIDADE DE SANTIAGO DE COMPOSTELA	SRA1315933	public	A91B9BDA17A9A4ECC98BC69469D7C859	C5C9E00D23FB8BD0BCA6473F9A70E8ED	M	47	Periodontitis	Yes	#N/A	Caucasian	Subgingival	Spain: SANTIAGO	47	#N/A	Periodontitis	#N/A	SRR16547612	Observed	39	#N/A
SAMN22446050	SRR16547613	2021-10-23 11:26:57	2021-10-23 11:23:10	306975	184798950	306975	602	105	https://sra-download.ncbi.nlm.nih.gov/traces/sra9/SRR/016159/SRR16547613	SRX12749883	24180-31_S31_Periodontitis	AMPLICON	PCR	METAGENOMIC	PAIRED	0	0	ILLUMINA	Illumina MiSeq	SRP342806	PRJNA773202	773202	SRS10697764	simple	447426	human oral metagenome	24180R1S31OSRG31	no	UNIVERSIDADE DE SANTIAGO DE COMPOSTELA	SRA1315933	public	59BEE8A1AE27B86C89284091DB0D2F30	4C748EC5085D9F6471EF1F4A9FA5987C	F	47	Periodontitis	Yes	#N/A	Caucasian	Subgingival	Spain: SANTIAGO	47	#N/A	Periodontitis	#N/A	SRR16547613	Observed	36	#N/A
SAMN22446049	SRR16547614	2021-10-23 11:26:57	2021-10-23 11:24:04	370420	222992840	370420	602	129	https://sra-download.ncbi.nlm.nih.gov/traces/sra57/SRR/016159/SRR16547614	SRX12749882	24180-30_S30_Periodontitis	AMPLICON	PCR	METAGENOMIC	PAIRED	0	0	ILLUMINA	Illumina MiSeq	SRP342806	PRJNA773202	773202	SRS10697763	simple	447426	human oral metagenome	24180R1S30OSRG30	no	UNIVERSIDADE DE SANTIAGO DE COMPOSTELA	SRA1315933	public	395A719E1D989ECF1CBD1F0DDD392C0D	B6909E48755C7BCD8819FE13C9C2543B	F	75	Periodontitis	No	#N/A	Caucasian	Subgingival	Spain: SANTIAGO	75	#N/A	Periodontitis	#N/A	SRR16547614	Observed	32	#N/A
SAMN22446048	SRR16547615	2021-10-23 11:26:57	2021-10-23 11:21:58	133493	80362786	133493	602	58	https://sra-download.ncbi.nlm.nih.gov/traces/sra46/SRR/016159/SRR16547615	SRX12749881	24180-29_S29_Periodontitis	AMPLICON	PCR	METAGENOMIC	PAIRED	0	0	ILLUMINA	Illumina MiSeq	SRP342806	PRJNA773202	773202	SRS10697762	simple	447426	human oral metagenome	24180R1S29OSRG29	no	UNIVERSIDADE DE SANTIAGO DE COMPOSTELA	SRA1315933	public	4EC750708000B7E16EFE4319C758224E	0F67106A035D48CF8CEA4EF49E13542D	F	43	Periodontitis	Yes	#N/A	Caucasian	Subgingival	Spain: SANTIAGO	43	#N/A	Periodontitis	#N/A	SRR16547615	Observed	23	#N/A
SAMN22446047	SRR16547616	2021-10-23 11:26:57	2021-10-23 11:23:11	292115	175853230	292115	602	101	https://sra-download.ncbi.nlm.nih.gov/traces/sra25/SRR/016159/SRR16547616	SRX12749880	24180-28_S28_Periodontitis	AMPLICON	PCR	METAGENOMIC	PAIRED	0	0	ILLUMINA	Illumina MiSeq	SRP342806	PRJNA773202	773202	SRS10697761	simple	447426	human oral metagenome	24180R1S28OSRG28	no	UNIVERSIDADE DE SANTIAGO DE COMPOSTELA	SRA1315933	public	6E7DDA26113164E6BDD7D14591FE7F7E	190C8D0CEBC0583E4CC65E68381FB9B3	F	54	Periodontitis	Yes	#N/A	Caucasian	Subgingival	Spain: SANTIAGO	54	#N/A	Periodontitis	#N/A	SRR16547616	Observed	36	#N/A
SAMN22446046	SRR16547617	2021-10-23 11:26:57	2021-10-23 11:22:01	210081	126468762	210081	602	82	https://sra-download.ncbi.nlm.nih.gov/traces/sra79/SRR/016159/SRR16547617	SRX12749879	24180-27_S27_Periodontitis	AMPLICON	PCR	METAGENOMIC	PAIRED	0	0	ILLUMINA	Illumina MiSeq	SRP342806	PRJNA773202	773202	SRS10697760	simple	447426	human oral metagenome	24180R1S27OSRG27	no	UNIVERSIDADE DE SANTIAGO DE COMPOSTELA	SRA1315933	public	9864D3E2370425E1F1E3BD3EA625B667	D7DAABFC3975E62B3BA23F08F9D4A5E9	M	63	Periodontitis	Yes	#N/A	Caucasian	Subgingival	Spain: SANTIAGO	63	#N/A	Periodontitis	#N/A	SRR16547617	Observed	35	#N/A
SAMN22446045	SRR16547618	2021-10-23 11:26:57	2021-10-23 11:23:14	230697	138879594	230697	602	79	https://sra-download.ncbi.nlm.nih.gov/traces/sra66/SRR/016159/SRR16547618	SRX12749878	24180-26_S26_Periodontitis	AMPLICON	PCR	METAGENOMIC	PAIRED	0	0	ILLUMINA	Illumina MiSeq	SRP342806	PRJNA773202	773202	SRS10697759	simple	447426	human oral metagenome	24180R1S26OSRG26	no	UNIVERSIDADE DE SANTIAGO DE COMPOSTELA	SRA1315933	public	4829920D269891A2520570ACBAEFBAC3	052C3182E7571672D5BDC400214DF769	F	61	Periodontitis	Yes	#N/A	Caucasian	Subgingival	Spain: SANTIAGO	61	#N/A	Periodontitis	#N/A	SRR16547618	Observed	37	#N/A
SAMN22446043	SRR16547620	2021-10-23 11:26:57	2021-10-23 11:24:00	357036	214935672	357036	602	129	https://sra-download.ncbi.nlm.nih.gov/traces/sra8/SRR/016159/SRR16547620	SRX12749876	24180-24_S24_Periodontitis	AMPLICON	PCR	METAGENOMIC	PAIRED	0	0	ILLUMINA	Illumina MiSeq	SRP342806	PRJNA773202	773202	SRS10697757	simple	447426	human oral metagenome	24180R1S24OSRG24	no	UNIVERSIDADE DE SANTIAGO DE COMPOSTELA	SRA1315933	public	46EC032F4EC5B1FD5B651E52ED53C0F0	43858FFAD5F81C6DA2A1AF6B6D989689	F	46	Periodontitis	Yes	#N/A	Caucasian	Subgingival	Spain: SANTIAGO	46	#N/A	Periodontitis	#N/A	SRR16547620	Observed	33	#N/A
SAMN22446024	SRR16547622	2021-10-23 11:26:57	2021-10-23 11:23:17	322151	193934902	322151	602	113	https://sra-download.ncbi.nlm.nih.gov/traces/sra60/SRR/016159/SRR16547622	SRX12749874	24180-3_S3_Periodontitis	AMPLICON	PCR	METAGENOMIC	PAIRED	0	0	ILLUMINA	Illumina MiSeq	SRP342806	PRJNA773202	773202	SRS10697755	simple	447426	human oral metagenome	24180R1S3OSRG3	no	UNIVERSIDADE DE SANTIAGO DE COMPOSTELA	SRA1315933	public	2F8A089C4BE095AC6E31D612158FB96F	250C9ABB42B1377B24690902F27AFE17	F	74	Periodontitis	No	#N/A	Caucasian	Subgingival	Spain: SANTIAGO	74	#N/A	Periodontitis	#N/A	SRR16547622	Observed	34	#N/A
SAMN22446040	SRR16547624	2021-10-23 11:26:57	2021-10-23 11:23:07	324146	195135892	324146	602	117	https://sra-download.ncbi.nlm.nih.gov/traces/sra65/SRR/016159/SRR16547624	SRX12749872	24180-21_S21_Periodontitis	AMPLICON	PCR	METAGENOMIC	PAIRED	0	0	ILLUMINA	Illumina MiSeq	SRP342806	PRJNA773202	773202	SRS10697753	simple	447426	human oral metagenome	24180R1S21OSRG21	no	UNIVERSIDADE DE SANTIAGO DE COMPOSTELA	SRA1315933	public	86090489A6E9A2D3AA941D8AABA5022F	F48DE083E741ED70685CB6BC3A75F7F3	F	74	Periodontitis	No	#N/A	Caucasian	Subgingival	Spain: SANTIAGO	74	#N/A	Periodontitis	#N/A	SRR16547624	Observed	42	#N/A
SAMN22446039	SRR16547625	2021-10-23 11:26:57	2021-10-23 11:23:14	271084	163192568	271084	602	99	https://sra-download.ncbi.nlm.nih.gov/traces/sra10/SRR/016159/SRR16547625	SRX12749871	24180-20_S20_Periodontitis	AMPLICON	PCR	METAGENOMIC	PAIRED	0	0	ILLUMINA	Illumina MiSeq	SRP342806	PRJNA773202	773202	SRS10697752	simple	447426	human oral metagenome	24180R1S20OSRG20	no	UNIVERSIDADE DE SANTIAGO DE COMPOSTELA	SRA1315933	public	DFB1958971A95053D958F781C88FA376	94D453C87EE9DAF1CC3A94D7B05E6831	F	42	Periodontitis	No	#N/A	Caucasian	Subgingival	Spain: SANTIAGO	42	#N/A	Periodontitis	#N/A	SRR16547625	Observed	40	#N/A
SAMN22446038	SRR16547626	2021-10-23 11:26:57	2021-10-23 11:24:00	295486	177882572	295486	602	105	https://sra-download.ncbi.nlm.nih.gov/traces/sra23/SRR/016159/SRR16547626	SRX12749870	24180-17_S17_Periodontitis	AMPLICON	PCR	METAGENOMIC	PAIRED	0	0	ILLUMINA	Illumina MiSeq	SRP342806	PRJNA773202	773202	SRS10697751	simple	447426	human oral metagenome	24180R1S17OSRG17	no	UNIVERSIDADE DE SANTIAGO DE COMPOSTELA	SRA1315933	public	EF40E917D9BF0070896A5384E0A838CF	F99D369629A3D362F27FC8A9C889E9E3	F	71	Periodontitis	No	#N/A	Caucasian	Subgingival	Spain: SANTIAGO	71	#N/A	Periodontitis	#N/A	SRR16547626	Observed	29	#N/A
SAMN22446029	SRR16547631	2021-10-23 11:26:57	2021-10-23 11:24:05	383497	230865194	383497	602	136	https://sra-download.ncbi.nlm.nih.gov/traces/sra8/SRR/016159/SRR16547631	SRX12749865	24180-8_S8_Periodontitis	AMPLICON	PCR	METAGENOMIC	PAIRED	0	0	ILLUMINA	Illumina MiSeq	SRP342806	PRJNA773202	773202	SRS10697746	simple	447426	human oral metagenome	24180R1S8OSRG8	no	UNIVERSIDADE DE SANTIAGO DE COMPOSTELA	SRA1315933	public	B48ED7C11C538A8889C9F30AC37183C0	A56AFC125A64F7B6DD8FEBEC08744E06	F	60	Periodontitis	No	#N/A	Caucasian	Subgingival	Spain: SANTIAGO	60	#N/A	Periodontitis	#N/A	SRR16547631	Observed	42	#N/A
SAMN22446090	SRR16547633	2021-10-23 11:26:57	2021-10-23 11:23:11	273284	164516968	273284	602	96	https://sra-download.ncbi.nlm.nih.gov/traces/sra57/SRR/016159/SRR16547633	SRX12749863	24181-68_S5_Periodontitis	AMPLICON	PCR	METAGENOMIC	PAIRED	0	0	ILLUMINA	Illumina MiSeq	SRP342806	PRJNA773202	773202	SRS10697745	simple	447426	human oral metagenome	24181R2S5OSRG68	no	UNIVERSIDADE DE SANTIAGO DE COMPOSTELA	SRA1315933	public	8DAEF961D01C6368F0F788ECA5D28786	77F1D32F328516015A745EC88FF88635	M	45	Periodontitis	Yes	#N/A	Caucasian	Subgingival	Spain: SANTIAGO	45	#N/A	Periodontitis	#N/A	SRR16547633	Observed	44	#N/A
SAMN22446089	SRR16547634	2021-10-23 11:42:56	2021-10-23 11:23:08	330551	198991702	330551	602	117	https://sra-download.ncbi.nlm.nih.gov/traces/sra56/SRR/016159/SRR16547634	SRX12749862	24181-67_S4_Periodontitis	AMPLICON	PCR	METAGENOMIC	PAIRED	0	0	ILLUMINA	Illumina MiSeq	SRP342806	PRJNA773202	773202	SRS10697743	simple	447426	human oral metagenome	24181R2S4OSRG67	no	UNIVERSIDADE DE SANTIAGO DE COMPOSTELA	SRA1315933	public	79D7CC4581450280B0684A1394ECB6A7	0CDCEDD1D5C5254C0C5B0315E22FDF5E	M	50	Periodontitis	Yes	#N/A	Caucasian	Subgingival	Spain: SANTIAGO	50	#N/A	Periodontitis	#N/A	SRR16547634	Observed	39	#N/A
SAMN22446086	SRR16547637	2021-10-23 11:26:57	2021-10-23 11:23:10	317286	191006172	317286	602	110	https://sra-download.ncbi.nlm.nih.gov/traces/sra52/SRR/016159/SRR16547637	SRX12749859	24181-58_S1_Periodontitis	AMPLICON	PCR	METAGENOMIC	PAIRED	0	0	ILLUMINA	Illumina MiSeq	SRP342806	PRJNA773202	773202	SRS10697741	simple	447426	human oral metagenome	24181R2S1OSRG58	no	UNIVERSIDADE DE SANTIAGO DE COMPOSTELA	SRA1315933	public	1A8C51B5EFE5CB521F8A8D48ABBAD1F5	17123ACD44BDFA12DBFA20A693C29CC4	M	63	Periodontitis	Yes	#N/A	Caucasian	Subgingival	Spain: SANTIAGO	63	#N/A	Periodontitis	#N/A	SRR16547637	Observed	46	#N/A
SAMN22446075	SRR16547649	2021-10-23 11:26:57	2021-10-23 11:23:59	504739	303852878	504739	602	176	https://sra-download.ncbi.nlm.nih.gov/traces/sra6/SRR/016159/SRR16547649	SRX12749847	24180-56_S56_Periodontitis	AMPLICON	PCR	METAGENOMIC	PAIRED	0	0	ILLUMINA	Illumina MiSeq	SRP342806	PRJNA773202	773202	SRS10697728	simple	447426	human oral metagenome	24180R1S56OSRG56	no	UNIVERSIDADE DE SANTIAGO DE COMPOSTELA	SRA1315933	public	F521FAD3FBB0F38D9F91A3C01FA8187D	EA5CD7918C3C15BC7D2DD304F09CF3A7	F	67	Periodontitis	No	#N/A	Caucasian	Subgingival	Spain: SANTIAGO	67	#N/A	Periodontitis	#N/A	SRR16547649	Observed	39	#N/A
SAMN22446073	SRR16547651	2021-10-23 11:28:24	2021-10-23 11:23:16	350130	210778260	350130	602	121	https://sra-download.ncbi.nlm.nih.gov/traces/sra75/SRR/016159/SRR16547651	SRX12749845	24180-54_S54_Periodontitis	AMPLICON	PCR	METAGENOMIC	PAIRED	0	0	ILLUMINA	Illumina MiSeq	SRP342806	PRJNA773202	773202	SRS10697726	simple	447426	human oral metagenome	24180R1S54OSRG54	no	UNIVERSIDADE DE SANTIAGO DE COMPOSTELA	SRA1315933	public	5B5D0A3AEA98FFFE4FDC7CB778F41E33	FF5B7EC36264DCCAC91A53ED44A42367	M	38	Periodontitis	No	#N/A	Caucasian	Subgingival	Spain: SANTIAGO	38	#N/A	Periodontitis	#N/A	SRR16547651	Observed	46	#N/A
SAMN22446072	SRR16547652	2021-10-23 11:26:57	2021-10-23 11:23:13	310050	186650100	310050	602	108	https://sra-download.ncbi.nlm.nih.gov/traces/sra14/SRR/016159/SRR16547652	SRX12749844	24180-53_S53_Periodontitis	AMPLICON	PCR	METAGENOMIC	PAIRED	0	0	ILLUMINA	Illumina MiSeq	SRP342806	PRJNA773202	773202	SRS10697725	simple	447426	human oral metagenome	24180R1S53OSRG53	no	UNIVERSIDADE DE SANTIAGO DE COMPOSTELA	SRA1315933	public	788DDBC0FCCC50264E6F79224AB1B58B	D3F9B4B05FEB19AC962BBDA657A7C156	M	59	Periodontitis	No	#N/A	Caucasian	Subgingival	Spain: SANTIAGO	59	#N/A	Periodontitis	#N/A	SRR16547652	Observed	42	#N/A
SAMN22446027	SRR16547653	2021-10-23 11:26:57	2021-10-23 11:23:09	231235	139203470	231235	602	84	https://sra-download.ncbi.nlm.nih.gov/traces/sra56/SRR/016159/SRR16547653	SRX12749843	24180-6_S6_Periodontitis	AMPLICON	PCR	METAGENOMIC	PAIRED	0	0	ILLUMINA	Illumina MiSeq	SRP342806	PRJNA773202	773202	SRS10697724	simple	447426	human oral metagenome	24180R1S6OSRG6	no	UNIVERSIDADE DE SANTIAGO DE COMPOSTELA	SRA1315933	public	DF8B7BBBD1EFC94FD07406A0999B191F	F8B4C65A2E42AA864899FFEE032A9508	M	50	Periodontitis	Yes	#N/A	Caucasian	Subgingival	Spain: SANTIAGO	50	#N/A	Periodontitis	#N/A	SRR16547653	Observed	38	#N/A
SAMN22446071	SRR16547654	2021-10-23 11:28:24	2021-10-23 11:23:14	267321	160927242	267321	602	92	https://sra-download.ncbi.nlm.nih.gov/traces/sra39/SRR/016159/SRR16547654	SRX12749842	24180-52_S52_Periodontitis	AMPLICON	PCR	METAGENOMIC	PAIRED	0	0	ILLUMINA	Illumina MiSeq	SRP342806	PRJNA773202	773202	SRS10697723	simple	447426	human oral metagenome	24180R1S52OSRG52	no	UNIVERSIDADE DE SANTIAGO DE COMPOSTELA	SRA1315933	public	806C4CA39FA25BE97A4B0DC4FBCFF027	D7CBA321E4F579BC3067C79E76AE3952	F	56	Periodontitis	Yes	#N/A	Caucasian	Subgingival	Spain: SANTIAGO	56	#N/A	Periodontitis	#N/A	SRR16547654	Observed	40	#N/A
SAMN22446069	SRR16547656	2021-10-23 11:26:57	2021-10-23 11:23:09	312412	188072024	312412	602	106	https://sra-download.ncbi.nlm.nih.gov/traces/sra72/SRR/016159/SRR16547656	SRX12749840	24180-50_S50_Periodontitis	AMPLICON	PCR	METAGENOMIC	PAIRED	0	0	ILLUMINA	Illumina MiSeq	SRP342806	PRJNA773202	773202	SRS10697721	simple	447426	human oral metagenome	24180R1S50OSRG50	no	UNIVERSIDADE DE SANTIAGO DE COMPOSTELA	SRA1315933	public	088535DCE33DB24304CE5A16362E4CFE	47F6CC01244081FC7D5B4F67338D93AF	F	52	Periodontitis	Yes	#N/A	Caucasian	Subgingival	Spain: SANTIAGO	52	#N/A	Periodontitis	#N/A	SRR16547656	Observed	27	#N/A
SAMN22446068	SRR16547657	2021-10-23 11:26:57	2021-10-23 11:23:59	337919	203427238	337919	602	115	https://sra-download.ncbi.nlm.nih.gov/traces/sra70/SRR/016159/SRR16547657	SRX12749839	24180-49_S49_Periodontitis	AMPLICON	PCR	METAGENOMIC	PAIRED	0	0	ILLUMINA	Illumina MiSeq	SRP342806	PRJNA773202	773202	SRS10697720	simple	447426	human oral metagenome	24180R1S49OSRG49	no	UNIVERSIDADE DE SANTIAGO DE COMPOSTELA	SRA1315933	public	BBCBE80D75720874F09089D906808F7B	43C9C66C733270FF7190191FE2F7D859	F	51	Periodontitis	No	#N/A	Caucasian	Subgingival	Spain: SANTIAGO	51	#N/A	Periodontitis	#N/A	SRR16547657	Observed	34	#N/A
SAMN22446037	SRR16547659	2021-10-23 11:26:57	2021-10-23 11:23:09	288227	173512654	288227	602	101	https://sra-download.ncbi.nlm.nih.gov/traces/sra77/SRR/016159/SRR16547659	SRX12749837	24180-16_S16_Periodontitis	AMPLICON	PCR	METAGENOMIC	PAIRED	0	0	ILLUMINA	Illumina MiSeq	SRP342806	PRJNA773202	773202	SRS10697718	simple	447426	human oral metagenome	24180R1S16OSRG16	no	UNIVERSIDADE DE SANTIAGO DE COMPOSTELA	SRA1315933	public	DF58AE8E5ADF96353079F7A4F49CA71B	711DEFC247844C64A95A68E6D2341670	M	45	Periodontitis	No	#N/A	Caucasian	Subgingival	Spain: SANTIAGO	45	#N/A	Periodontitis	#N/A	SRR16547659	Observed	49	#N/A
SAMN22446036	SRR16547660	2021-10-23 11:26:57	2021-10-23 11:23:08	278274	167520948	278274	602	96	https://sra-download.ncbi.nlm.nih.gov/traces/sra3/SRR/016159/SRR16547660	SRX12749836	24180-15_S15_Periodontitis	AMPLICON	PCR	METAGENOMIC	PAIRED	0	0	ILLUMINA	Illumina MiSeq	SRP342806	PRJNA773202	773202	SRS10697717	simple	447426	human oral metagenome	24180R1S15OSRG15	no	UNIVERSIDADE DE SANTIAGO DE COMPOSTELA	SRA1315933	public	68A177BC1AF234F35A5EF5FD245627E0	6C34DBF7D659068A5561A00A734BCF56	F	56	Periodontitis	Yes	#N/A	Caucasian	Subgingival	Spain: SANTIAGO	56	#N/A	Periodontitis	#N/A	SRR16547660	Observed	37	#N/A
SAMN22446141	SRR16547667	2021-10-23 11:26:57	2021-10-23 11:24:02	349337	210300874	349337	602	123	https://sra-download.ncbi.nlm.nih.gov/traces/sra48/SRR/016159/SRR16547667	SRX12749829	24181-125_S62_Periodontitis	AMPLICON	PCR	METAGENOMIC	PAIRED	0	0	ILLUMINA	Illumina MiSeq	SRP342806	PRJNA773202	773202	SRS10697710	simple	447426	human oral metagenome	24181R2S62OSRG125	no	UNIVERSIDADE DE SANTIAGO DE COMPOSTELA	SRA1315933	public	962F186C21FF998B88B9C26CBC030B70	65F5681AE0AACBD1D48C953BCB82E5BA	M	45	Periodontitis	Yes	#N/A	Caucasian	Subgingival	Spain: SANTIAGO	45	#N/A	Periodontitis	#N/A	SRR16547667	Observed	45	#N/A
SAMN22446139	SRR16547669	2021-10-23 11:26:57	2021-10-23 11:21:58	136558	82207916	136558	602	48	https://sra-download.ncbi.nlm.nih.gov/traces/sra3/SRR/016159/SRR16547669	SRX12749827	24181-123_S60_Periodontitis	AMPLICON	PCR	METAGENOMIC	PAIRED	0	0	ILLUMINA	Illumina MiSeq	SRP342806	PRJNA773202	773202	SRS10697708	simple	447426	human oral metagenome	24181R2S60OSRG123	no	UNIVERSIDADE DE SANTIAGO DE COMPOSTELA	SRA1315933	public	41135F85966AB6ED169DF9620DCEA34F	634673A1313D9F6165A31075A5A3F826	M	61	Periodontitis	No	#N/A	Caucasian	Subgingival	Spain: SANTIAGO	61	#N/A	Periodontitis	#N/A	SRR16547669	Observed	40	#N/A
SAMN22446138	SRR16547670	2021-10-23 11:26:57	2021-10-23 11:23:13	259456	156192512	259456	602	91	https://sra-download.ncbi.nlm.nih.gov/traces/sra38/SRR/016159/SRR16547670	SRX12749826	24181-122_S59_Periodontitis	AMPLICON	PCR	METAGENOMIC	PAIRED	0	0	ILLUMINA	Illumina MiSeq	SRP342806	PRJNA773202	773202	SRS10697707	simple	447426	human oral metagenome	24181R2S59OSRG122	no	UNIVERSIDADE DE SANTIAGO DE COMPOSTELA	SRA1315933	public	A362566EA7F51E949710990C05264929	3D17F6C760B85A64EFFBC81979C4CBC3	F	56	Periodontitis	Yes	#N/A	Caucasian	Subgingival	Spain: SANTIAGO	56	#N/A	Periodontitis	#N/A	SRR16547670	Observed	40	#N/A
SAMN22446137	SRR16547671	2021-10-23 11:26:56	2021-10-23 11:24:03	262798	158204396	262798	602	92	https://sra-download.ncbi.nlm.nih.gov/traces/sra62/SRR/016159/SRR16547671	SRX12749825	24181-121_S58_Periodontitis	AMPLICON	PCR	METAGENOMIC	PAIRED	0	0	ILLUMINA	Illumina MiSeq	SRP342806	PRJNA773202	773202	SRS10697706	simple	447426	human oral metagenome	24181R2S58OSRG121	no	UNIVERSIDADE DE SANTIAGO DE COMPOSTELA	SRA1315933	public	24BA0A671A9B1690D0FA926CEB748A0E	8D35B15FF324452558E9EBABE35AA648	M	65	Periodontitis	No	#N/A	Caucasian	Subgingival	Spain: SANTIAGO	65	#N/A	Periodontitis	#N/A	SRR16547671	Observed	46	#N/A
SAMN22446136	SRR16547672	2021-10-23 11:26:56	2021-10-23 11:24:11	295706	178015012	295706	602	103	https://sra-download.ncbi.nlm.nih.gov/traces/sra48/SRR/016159/SRR16547672	SRX12749824	24181-120_S57_Periodontitis	AMPLICON	PCR	METAGENOMIC	PAIRED	0	0	ILLUMINA	Illumina MiSeq	SRP342806	PRJNA773202	773202	SRS10697705	simple	447426	human oral metagenome	24181R2S57OSRG120	no	UNIVERSIDADE DE SANTIAGO DE COMPOSTELA	SRA1315933	public	652681D364C4C5C7669EDE88141A0D40	4FBB9EE419A7E6547EEA4D49A66387BD	M	56	Periodontitis	Yes	#N/A	Caucasian	Subgingival	Spain: SANTIAGO	56	#N/A	Periodontitis	#N/A	SRR16547672	Observed	45	#N/A
SAMN22446135	SRR16547673	2021-10-23 11:26:56	2021-10-23 11:23:17	342014	205892428	342014	602	121	https://sra-download.ncbi.nlm.nih.gov/traces/sra41/SRR/016159/SRR16547673	SRX12749823	24181-119_S56_Periodontitis	AMPLICON	PCR	METAGENOMIC	PAIRED	0	0	ILLUMINA	Illumina MiSeq	SRP342806	PRJNA773202	773202	SRS10697704	simple	447426	human oral metagenome	24181R2S56OSRG119	no	UNIVERSIDADE DE SANTIAGO DE COMPOSTELA	SRA1315933	public	3ADDFC1BF0FCD218CA820C6B39470E07	5139005926D7DF503AAC4FF7FB8291BC	M	56	Periodontitis	No	#N/A	Caucasian	Subgingival	Spain: SANTIAGO	56	#N/A	Periodontitis	#N/A	SRR16547673	Observed	49	#N/A
SAMN22446134	SRR16547674	2021-10-23 11:26:56	2021-10-23 11:23:11	280582	168910364	280582	602	98	https://sra-download.ncbi.nlm.nih.gov/traces/sra20/SRR/016159/SRR16547674	SRX12749822	24181-118_S55_Periodontitis	AMPLICON	PCR	METAGENOMIC	PAIRED	0	0	ILLUMINA	Illumina MiSeq	SRP342806	PRJNA773202	773202	SRS10697703	simple	447426	human oral metagenome	24181R2S55OSRG118	no	UNIVERSIDADE DE SANTIAGO DE COMPOSTELA	SRA1315933	public	0C08598820CECBC6751BA74F2892DBFF	CCB20C11BCE7E29B9EB58A2147A51840	F	54	Periodontitis	No	#N/A	Caucasian	Subgingival	Spain: SANTIAGO	54	#N/A	Periodontitis	#N/A	SRR16547674	Observed	49	#N/A
SAMN22446133	SRR16547675	2021-10-23 11:26:56	2021-10-23 11:23:11	246370	148314740	246370	602	87	https://sra-download.ncbi.nlm.nih.gov/traces/sra54/SRR/016159/SRR16547675	SRX12749821	24181-117_S54_Periodontitis	AMPLICON	PCR	METAGENOMIC	PAIRED	0	0	ILLUMINA	Illumina MiSeq	SRP342806	PRJNA773202	773202	SRS10697702	simple	447426	human oral metagenome	24181R2S54OSRG117	no	UNIVERSIDADE DE SANTIAGO DE COMPOSTELA	SRA1315933	public	E23F256DD7D709389828529AE043672C	EB1FE425917EEDC658911C2D5696A479	F	56	Periodontitis	Yes	#N/A	Caucasian	Subgingival	Spain: SANTIAGO	56	#N/A	Periodontitis	#N/A	SRR16547675	Observed	47	#N/A
SAMN22446132	SRR16547676	2021-10-23 11:26:56	2021-10-23 11:23:08	250269	150661938	250269	602	88	https://sra-download.ncbi.nlm.nih.gov/traces/sra48/SRR/016159/SRR16547676	SRX12749820	24181-116_S53_Periodontitis	AMPLICON	PCR	METAGENOMIC	PAIRED	0	0	ILLUMINA	Illumina MiSeq	SRP342806	PRJNA773202	773202	SRS10697701	simple	447426	human oral metagenome	24181R2S53OSRG116	no	UNIVERSIDADE DE SANTIAGO DE COMPOSTELA	SRA1315933	public	B64DF735AF5148FA5FBA62339EA45B1D	5EDFB572EDF2781A8811CE4B56338DA5	M	56	Periodontitis	Yes	#N/A	Caucasian	Subgingival	Spain: SANTIAGO	56	#N/A	Periodontitis	#N/A	SRR16547676	Observed	42	#N/A
SAMN22446130	SRR16547679	2021-10-23 11:42:55	2021-10-23 11:24:00	315768	190092336	315768	602	110	https://sra-download.ncbi.nlm.nih.gov/traces/sra11/SRR/016159/SRR16547679	SRX12749817	24181-114_S51_Periodontitis	AMPLICON	PCR	METAGENOMIC	PAIRED	0	0	ILLUMINA	Illumina MiSeq	SRP342806	PRJNA773202	773202	SRS10697698	simple	447426	human oral metagenome	24181R2S51OSRG114	no	UNIVERSIDADE DE SANTIAGO DE COMPOSTELA	SRA1315933	public	43212DA157ACB013A625A290FA9EA25C	39CBD537794559E67552EAB804E6E765	M	48	Periodontitis	Yes	#N/A	Caucasian	Subgingival	Spain: SANTIAGO	48	#N/A	Periodontitis	#N/A	SRR16547679	Observed	47	#N/A
SAMN22446128	SRR16547681	2021-10-23 11:26:56	2021-10-23 11:24:02	278084	167406568	278084	602	97	https://sra-download.ncbi.nlm.nih.gov/traces/sra55/SRR/016159/SRR16547681	SRX12749815	24181-112_S49_Periodontitis	AMPLICON	PCR	METAGENOMIC	PAIRED	0	0	ILLUMINA	Illumina MiSeq	SRP342806	PRJNA773202	773202	SRS10697696	simple	447426	human oral metagenome	24181R2S49OSRG112	no	UNIVERSIDADE DE SANTIAGO DE COMPOSTELA	SRA1315933	public	71B0137A58317D6A6E5C422238E0A148	F87EB0E74D8783A6AD2F6AB57BA622CB	F	32	Periodontitis	Yes	#N/A	Caucasian	Subgingival	Spain: SANTIAGO	32	#N/A	Periodontitis	#N/A	SRR16547681	Observed	51	#N/A
SAMN22446023	SRR16547689	2021-10-23 11:26:56	2021-10-23 11:23:59	344930	207647860	344930	602	121	https://sra-download.ncbi.nlm.nih.gov/traces/sra63/SRR/016159/SRR16547689	SRX12749807	24180-2_S2_Periodontitis	AMPLICON	PCR	METAGENOMIC	PAIRED	0	0	ILLUMINA	Illumina MiSeq	SRP342806	PRJNA773202	773202	SRS10697688	simple	447426	human oral metagenome	24180R1S2OSRG2	no	UNIVERSIDADE DE SANTIAGO DE COMPOSTELA	SRA1315933	public	504BEBA4329402921530CFCF8E735CC2	70037BAC486073BC798CBEB6C00B42E1	M	50	Periodontitis	Yes	#N/A	Caucasian	Subgingival	Spain: SANTIAGO	50	#N/A	Periodontitis	#N/A	SRR16547689	Observed	38	#N/A
SAMN22446022	SRR16547690	2021-10-23 11:26:56	2021-10-23 11:23:59	262249	157873898	262249	602	92	https://sra-download.ncbi.nlm.nih.gov/traces/sra5/SRR/016159/SRR16547690	SRX12749806	24180-1_S1_Periodontitis	AMPLICON	PCR	METAGENOMIC	PAIRED	0	0	ILLUMINA	Illumina MiSeq	SRP342806	PRJNA773202	773202	SRS10697687	simple	447426	human oral metagenome	24180R1S1OSRG1	no	UNIVERSIDADE DE SANTIAGO DE COMPOSTELA	SRA1315933	public	7976AD5484B75E45721EE558015F7D86	85DA7EE2A6A970B9BC4FD59A57F2A868	F	55	Periodontitis	No	#N/A	Caucasian	Subgingival	Spain: SANTIAGO	55	#N/A	Periodontitis	#N/A	SRR16547690	Observed	39	#N/A
SAMN22561732	SRR16600050	2021-10-27 16:50:21	2021-10-27 16:46:07	214591	129183782	214591	602	80	https://sra-download.ncbi.nlm.nih.gov/traces/sra38/SRR/016210/SRR16600050	SRX12801228	30223_63_S63_Periodontitis	AMPLICON	PCR	METAGENOMIC	PAIRED	0	0	ILLUMINA	Illumina MiSeq	SRP343484	PRJNA774299	774299	SRS10746796	simple	447426	human oral metagenome	30223R1S63OSRG63	no	UNIVERSIDADE DE SANTIAGO DE COMPOSTELA	SRA1318755	public	27D37B2CF34EEFB947CCE8471406C709	8407D138E5B0262A7FA6FCE4EE57E91D	M	64	Periodontitis	No	#N/A	Caucasian	Saliva	Spain: SANTIAGO	64	#N/A	Periodontitis	#N/A	SRR16600050	Observed	23	#N/A
SAMN22561731	SRR16600051	2021-10-27 16:48:18	2021-10-27 16:46:01	203340	122410680	203340	602	78	https://sra-download.ncbi.nlm.nih.gov/traces/sra21/SRR/016210/SRR16600051	SRX12801227	30223_62_S62_Periodontitis	AMPLICON	PCR	METAGENOMIC	PAIRED	0	0	ILLUMINA	Illumina MiSeq	SRP343484	PRJNA774299	774299	SRS10746795	simple	447426	human oral metagenome	30223R1S62OSRG62	no	UNIVERSIDADE DE SANTIAGO DE COMPOSTELA	SRA1318755	public	BCE6406B354726CA761BA2456E0BD54F	8148AD7BAECDCCC6A495DFFAD98AF2BA	F	69	Periodontitis	Yes	#N/A	Caucasian	Saliva	Spain: SANTIAGO	69	#N/A	Periodontitis	#N/A	SRR16600051	Observed	32	#N/A
SAMN22561729	SRR16600053	2021-10-27 16:49:39	2021-10-27 16:45:58	196912	118541024	196912	602	74	https://sra-download.ncbi.nlm.nih.gov/traces/sra70/SRR/016210/SRR16600053	SRX12801225	30223_60_S60_Periodontitis	AMPLICON	PCR	METAGENOMIC	PAIRED	0	0	ILLUMINA	Illumina MiSeq	SRP343484	PRJNA774299	774299	SRS10746793	simple	447426	human oral metagenome	30223R1S60OSRG60	no	UNIVERSIDADE DE SANTIAGO DE COMPOSTELA	SRA1318755	public	B6015FB899AE72CDE86A9B6E0DAA470E	41408873538F0AFDBA98F28B324249F4	M	42	Periodontitis	Yes	#N/A	Caucasian	Saliva	Spain: SANTIAGO	42	#N/A	Periodontitis	#N/A	SRR16600053	Observed	26	#N/A
SAMN22561728	SRR16600054	2021-10-27 16:48:18	2021-10-27 16:46:04	188137	113258474	188137	602	71	https://sra-download.ncbi.nlm.nih.gov/traces/sra80/SRR/016210/SRR16600054	SRX12801224	30223_59_S59_Periodontitis	AMPLICON	PCR	METAGENOMIC	PAIRED	0	0	ILLUMINA	Illumina MiSeq	SRP343484	PRJNA774299	774299	SRS10746792	simple	447426	human oral metagenome	30223R1S59OSRG59	no	UNIVERSIDADE DE SANTIAGO DE COMPOSTELA	SRA1318755	public	4752CAF5DBC205B3DAA5DF69ECCB2F15	6929AF755D01B4CE087C84043ADDC109	M	54	Periodontitis	Yes	#N/A	Caucasian	Saliva	Spain: SANTIAGO	54	#N/A	Periodontitis	#N/A	SRR16600054	Observed	21	#N/A
SAMN22561683	SRR16600055	2021-10-27 16:49:39	2021-10-27 16:46:02	238293	143452386	238293	602	93	https://sra-download.ncbi.nlm.nih.gov/traces/sra44/SRR/016210/SRR16600055	SRX12801223	30223_6_S6_Periodontitis	AMPLICON	PCR	METAGENOMIC	PAIRED	0	0	ILLUMINA	Illumina MiSeq	SRP343484	PRJNA774299	774299	SRS10746791	simple	447426	human oral metagenome	30223R1S6OSRG6	no	UNIVERSIDADE DE SANTIAGO DE COMPOSTELA	SRA1318755	public	1C74FAAB190ED4918B8453917F2E2E24	1FF90DB4FA6A96ADFA49C0BAFA0CF2AF	F	55	Periodontitis	Yes	#N/A	Caucasian	Saliva	Portugal: OPORTO	55	#N/A	Periodontitis	#N/A	SRR16600055	Observed	30	#N/A
SAMN22561727	SRR16600056	2021-10-27 16:48:18	2021-10-27 16:45:53	188839	113681078	188839	602	71	https://sra-download.ncbi.nlm.nih.gov/traces/sra73/SRR/016210/SRR16600056	SRX12801222	30223_58_S58_Periodontitis	AMPLICON	PCR	METAGENOMIC	PAIRED	0	0	ILLUMINA	Illumina MiSeq	SRP343484	PRJNA774299	774299	SRS10746790	simple	447426	human oral metagenome	30223R1S58OSRG58	no	UNIVERSIDADE DE SANTIAGO DE COMPOSTELA	SRA1318755	public	129E32128C1B9C9548700B5C7BCD77CD	D28421A3A56E21299CEAD3415281D6D0	M	66	Periodontitis	Yes	#N/A	Caucasian	Saliva	Spain: SANTIAGO	66	#N/A	Periodontitis	#N/A	SRR16600056	Observed	26	#N/A
SAMN22561725	SRR16600058	2021-10-27 16:48:18	2021-10-27 16:46:04	197688	119008176	197688	602	74	https://sra-download.ncbi.nlm.nih.gov/traces/sra43/SRR/016210/SRR16600058	SRX12801220	30223_56_S56_Periodontitis	AMPLICON	PCR	METAGENOMIC	PAIRED	0	0	ILLUMINA	Illumina MiSeq	SRP343484	PRJNA774299	774299	SRS10746788	simple	447426	human oral metagenome	30223R1S56OSRG56	no	UNIVERSIDADE DE SANTIAGO DE COMPOSTELA	SRA1318755	public	558A182F145E1420DB8D539C39AC0579	7BE6337682D634D1E290356A2AA110D4	M	50	Periodontitis	No	#N/A	Caucasian	Saliva	Spain: SANTIAGO	50	#N/A	Periodontitis	#N/A	SRR16600058	Observed	26	#N/A
SAMN22561724	SRR16600059	2021-10-27 16:48:18	2021-10-27 16:46:05	206085	124063170	206085	602	77	https://sra-download.ncbi.nlm.nih.gov/traces/sra48/SRR/016210/SRR16600059	SRX12801219	30223_55_S55_Periodontitis	AMPLICON	PCR	METAGENOMIC	PAIRED	0	0	ILLUMINA	Illumina MiSeq	SRP343484	PRJNA774299	774299	SRS10746787	simple	447426	human oral metagenome	30223R1S55OSRG55	no	UNIVERSIDADE DE SANTIAGO DE COMPOSTELA	SRA1318755	public	FE273C193F7B1DD71A4B2B0D92E9F129	F069DFF4958E506F0BC95072020834D8	M	42	Periodontitis	Yes	#N/A	Caucasian	Saliva	Spain: SANTIAGO	42	#N/A	Periodontitis	#N/A	SRR16600059	Observed	23	#N/A
SAMN22561723	SRR16600060	2021-10-27 16:49:39	2021-10-27 16:46:02	215926	129987452	215926	602	81	https://sra-download.ncbi.nlm.nih.gov/traces/sra44/SRR/016210/SRR16600060	SRX12801218	30223_54_S54_Periodontitis	AMPLICON	PCR	METAGENOMIC	PAIRED	0	0	ILLUMINA	Illumina MiSeq	SRP343484	PRJNA774299	774299	SRS10746786	simple	447426	human oral metagenome	30223R1S54OSRG54	no	UNIVERSIDADE DE SANTIAGO DE COMPOSTELA	SRA1318755	public	17827DC8E738EC191EF6823B6ECD0028	582D2F4BAB13CE0A13E101A9C1C6E455	M	59	Periodontitis	Yes	#N/A	Caucasian	Saliva	Spain: SANTIAGO	59	#N/A	Periodontitis	#N/A	SRR16600060	Observed	27	#N/A
SAMN22561722	SRR16600061	2021-10-27 17:00:35	2021-10-27 16:46:00	187988	113168776	187988	602	71	https://sra-download.ncbi.nlm.nih.gov/traces/sra39/SRR/016210/SRR16600061	SRX12801217	30223_53_S53_Periodontitis	AMPLICON	PCR	METAGENOMIC	PAIRED	0	0	ILLUMINA	Illumina MiSeq	SRP343484	PRJNA774299	774299	SRS10746785	simple	447426	human oral metagenome	30223R1S53OSRG53	no	UNIVERSIDADE DE SANTIAGO DE COMPOSTELA	SRA1318755	public	2833E316788312CD3E5A27AC16FA4DD9	DE8218623BFA390BD4F0A5BDDAC8D1E9	F	55	Periodontitis	No	#N/A	Caucasian	Saliva	Spain: SANTIAGO	55	#N/A	Periodontitis	#N/A	SRR16600061	Observed	36	#N/A
SAMN22561720	SRR16600063	2021-10-27 16:49:39	2021-10-27 16:46:00	175963	105929726	175963	602	66	https://sra-download.ncbi.nlm.nih.gov/traces/sra32/SRR/016210/SRR16600063	SRX12801215	30223_51_S51_Periodontitis	AMPLICON	PCR	METAGENOMIC	PAIRED	0	0	ILLUMINA	Illumina MiSeq	SRP343484	PRJNA774299	774299	SRS10746783	simple	447426	human oral metagenome	30223R1S51OSRG51	no	UNIVERSIDADE DE SANTIAGO DE COMPOSTELA	SRA1318755	public	F6B7B0F534C2FA72F5EDC6958D1F94AE	671DE198433AA86946C28300FECAB9F1	F	32	Periodontitis	Yes	#N/A	Caucasian	Saliva	Spain: SANTIAGO	32	#N/A	Periodontitis	#N/A	SRR16600063	Observed	27	#N/A
SAMN22561719	SRR16600064	2021-10-27 16:48:18	2021-10-27 16:46:01	159050	95748100	159050	602	59	https://sra-download.ncbi.nlm.nih.gov/traces/sra39/SRR/016211/SRR16600064	SRX12801214	30223_50_S50_Periodontitis	AMPLICON	PCR	METAGENOMIC	PAIRED	0	0	ILLUMINA	Illumina MiSeq	SRP343484	PRJNA774299	774299	SRS10746782	simple	447426	human oral metagenome	30223R1S50OSRG50	no	UNIVERSIDADE DE SANTIAGO DE COMPOSTELA	SRA1318755	public	49D8EB9FDF2EB96B0CB5B8CD6BE68849	9EAF22CF187D9EFEE72BB73063897CA5	F	51	Periodontitis	No	#N/A	Caucasian	Saliva	Spain: SANTIAGO	51	#N/A	Periodontitis	#N/A	SRR16600064	Observed	33	#N/A
SAMN22561718	SRR16600065	2021-10-27 16:48:18	2021-10-27 16:46:00	189459	114054318	189459	602	70	https://sra-download.ncbi.nlm.nih.gov/traces/sra13/SRR/016211/SRR16600065	SRX12801213	30223_49_S49_Periodontitis	AMPLICON	PCR	METAGENOMIC	PAIRED	0	0	ILLUMINA	Illumina MiSeq	SRP343484	PRJNA774299	774299	SRS10746781	simple	447426	human oral metagenome	30223R1S49OSRG49	no	UNIVERSIDADE DE SANTIAGO DE COMPOSTELA	SRA1318755	public	99DA559CD79637BEE6EAB41890D17118	A9CA52363ABF18E20E1623A1F252818F	M	52	Periodontitis	No	#N/A	Caucasian	Saliva	Spain: SANTIAGO	52	#N/A	Periodontitis	#N/A	SRR16600065	Observed	25	#N/A
SAMN22561682	SRR16600066	2021-10-27 16:48:18	2021-10-27 16:46:02	276923	166707646	276923	602	106	https://sra-download.ncbi.nlm.nih.gov/traces/sra53/SRR/016211/SRR16600066	SRX12801212	30223_5_S5_Periodontitis	AMPLICON	PCR	METAGENOMIC	PAIRED	0	0	ILLUMINA	Illumina MiSeq	SRP343484	PRJNA774299	774299	SRS10746780	simple	447426	human oral metagenome	30223R1S5OSRG5	no	UNIVERSIDADE DE SANTIAGO DE COMPOSTELA	SRA1318755	public	B7DA941216A150C6C81A27C26E673F83	DFF7199F2DA39E078DE71DC1C9C9755D	M	64	Periodontitis	No	#N/A	Caucasian	Saliva	Portugal: OPORTO	64	#N/A	Periodontitis	#N/A	SRR16600066	Observed	29	#N/A
SAMN22561716	SRR16600068	2021-10-27 16:48:18	2021-10-27 16:46:03	200720	120833440	200720	602	76	https://sra-download.ncbi.nlm.nih.gov/traces/sra47/SRR/016211/SRR16600068	SRX12801210	30223_47_S47_Periodontitis	AMPLICON	PCR	METAGENOMIC	PAIRED	0	0	ILLUMINA	Illumina MiSeq	SRP343484	PRJNA774299	774299	SRS10746778	simple	447426	human oral metagenome	30223R1S47OSRG47	no	UNIVERSIDADE DE SANTIAGO DE COMPOSTELA	SRA1318755	public	16D17F78271A6B4FFB64BFF348A00FF9	822962598B958BB42D0E3F9E1845E0DF	M	41	Periodontitis	Yes	#N/A	Caucasian	Saliva	Spain: SANTIAGO	41	#N/A	Periodontitis	#N/A	SRR16600068	Observed	30	#N/A
SAMN22561714	SRR16600070	2021-10-27 16:48:18	2021-10-27 16:45:59	166773	100397346	166773	602	64	https://sra-download.ncbi.nlm.nih.gov/traces/sra41/SRR/016211/SRR16600070	SRX12801208	30223_45_S45_Periodontitis	AMPLICON	PCR	METAGENOMIC	PAIRED	0	0	ILLUMINA	Illumina MiSeq	SRP343484	PRJNA774299	774299	SRS10746776	simple	447426	human oral metagenome	30223R1S45OSRG45	no	UNIVERSIDADE DE SANTIAGO DE COMPOSTELA	SRA1318755	public	76381ADCF9A7872B342E6D4DD222761A	3CB51980BE69CEED61869104045AC74B	F	50	Periodontitis	No	#N/A	Caucasian	Saliva	Spain: SANTIAGO	50	#N/A	Periodontitis	#N/A	SRR16600070	Observed	29	#N/A
SAMN22561713	SRR16600071	2021-10-27 16:48:18	2021-10-27 16:45:56	155542	93636284	155542	602	59	https://sra-download.ncbi.nlm.nih.gov/traces/sra76/SRR/016211/SRR16600071	SRX12801207	30223_44_S44_Periodontitis	AMPLICON	PCR	METAGENOMIC	PAIRED	0	0	ILLUMINA	Illumina MiSeq	SRP343484	PRJNA774299	774299	SRS10746775	simple	447426	human oral metagenome	30223R1S44OSRG44	no	UNIVERSIDADE DE SANTIAGO DE COMPOSTELA	SRA1318755	public	1BE438860D0781C6B18FA9D30455654B	35EFD37C66D3D51FACB06EFC1F02D3BD	M	51	Periodontitis	Yes	#N/A	Caucasian	Saliva	Spain: SANTIAGO	51	#N/A	Periodontitis	#N/A	SRR16600071	Observed	23	#N/A
SAMN22561711	SRR16600073	2021-10-27 16:48:18	2021-10-27 16:45:59	153756	92561112	153756	602	58	https://sra-download.ncbi.nlm.nih.gov/traces/sra66/SRR/016211/SRR16600073	SRX12801205	30223_42_S42_Periodontitis	AMPLICON	PCR	METAGENOMIC	PAIRED	0	0	ILLUMINA	Illumina MiSeq	SRP343484	PRJNA774299	774299	SRS10746773	simple	447426	human oral metagenome	30223R1S42OSRG42	no	UNIVERSIDADE DE SANTIAGO DE COMPOSTELA	SRA1318755	public	96FC884FF3007A072FEFFD17D511E169	0925330D5C7F2DB89B378777AF77985F	M	40	Periodontitis	No	#N/A	Caucasian	Saliva	Spain: SANTIAGO	40	#N/A	Periodontitis	#N/A	SRR16600073	Observed	25	#N/A
SAMN22561710	SRR16600074	2021-10-27 17:02:18	2021-10-27 16:50:25	160671	96723942	160671	602	60	https://sra-download.ncbi.nlm.nih.gov/traces/sra51/SRR/016211/SRR16600074	SRX12801204	30223_41_S41_Periodontitis	AMPLICON	PCR	METAGENOMIC	PAIRED	0	0	ILLUMINA	Illumina MiSeq	SRP343484	PRJNA774299	774299	SRS10746772	simple	447426	human oral metagenome	30223R1S41OSRG41	no	UNIVERSIDADE DE SANTIAGO DE COMPOSTELA	SRA1318755	public	AE062EA40643B1A3A3091B8099573B61	94E998793AF9A26E05DE457BE0EF105A	M	76	Periodontitis	No	#N/A	Caucasian	Saliva	Spain: SANTIAGO	76	#N/A	Periodontitis	#N/A	SRR16600074	Observed	26	#N/A
SAMN22561709	SRR16600075	2021-10-27 17:03:43	2021-10-27 16:46:04	214653	129221106	214653	602	82	https://sra-download.ncbi.nlm.nih.gov/traces/sra55/SRR/016211/SRR16600075	SRX12801203	30223_40_S40_Periodontitis	AMPLICON	PCR	METAGENOMIC	PAIRED	0	0	ILLUMINA	Illumina MiSeq	SRP343484	PRJNA774299	774299	SRS10746771	simple	447426	human oral metagenome	30223R1S40OSRG40	no	UNIVERSIDADE DE SANTIAGO DE COMPOSTELA	SRA1318755	public	337A2BADD2E0979FBA7903B33D2CF067	306AEE21AF74C88371CBFFD24A74D49D	F	73	Periodontitis	No	#N/A	Caucasian	Saliva	Spain: SANTIAGO	73	#N/A	Periodontitis	#N/A	SRR16600075	Observed	28	#N/A
SAMN22561708	SRR16600076	2021-10-27 16:48:18	2021-10-27 16:46:16	203606	122570812	203606	602	77	https://sra-download.ncbi.nlm.nih.gov/traces/sra9/SRR/016211/SRR16600076	SRX12801202	30223_39_S39_Periodontitis	AMPLICON	PCR	METAGENOMIC	PAIRED	0	0	ILLUMINA	Illumina MiSeq	SRP343484	PRJNA774299	774299	SRS10746770	simple	447426	human oral metagenome	30223R1S39OSRG39	no	UNIVERSIDADE DE SANTIAGO DE COMPOSTELA	SRA1318755	public	EF67E0E4DE9FEC9FE880BB9C2379F340	766D2F3957F5BCD702F36A458E7781F6	M	49	Periodontitis	No	#N/A	Caucasian	Saliva	Spain: SANTIAGO	49	#N/A	Periodontitis	#N/A	SRR16600076	Observed	28	#N/A
SAMN22561706	SRR16600079	2021-10-27 16:48:18	2021-10-27 16:46:17	213812	128714824	213812	602	82	https://sra-download.ncbi.nlm.nih.gov/traces/sra4/SRR/016211/SRR16600079	SRX12801199	30223_37_S37_Periodontitis	AMPLICON	PCR	METAGENOMIC	PAIRED	0	0	ILLUMINA	Illumina MiSeq	SRP343484	PRJNA774299	774299	SRS10746767	simple	447426	human oral metagenome	30223R1S37OSRG37	no	UNIVERSIDADE DE SANTIAGO DE COMPOSTELA	SRA1318755	public	C32FFC7DBD59D7AA2BF693FC9E27AF00	9083B83C14A601BEEA868F6221BDC94C	F	46	Periodontitis	Yes	#N/A	Caucasian	Saliva	Spain: SANTIAGO	46	#N/A	Periodontitis	#N/A	SRR16600079	Observed	31	#N/A
SAMN22561703	SRR16600082	2021-10-27 16:49:39	2021-10-27 16:46:02	178055	107189110	178055	602	66	https://sra-download.ncbi.nlm.nih.gov/traces/sra72/SRR/016211/SRR16600082	SRX12801196	30223_34_S34_Periodontitis	AMPLICON	PCR	METAGENOMIC	PAIRED	0	0	ILLUMINA	Illumina MiSeq	SRP343484	PRJNA774299	774299	SRS10746764	simple	447426	human oral metagenome	30223R1S34OSRG34	no	UNIVERSIDADE DE SANTIAGO DE COMPOSTELA	SRA1318755	public	0C6F35B0371F0D3A27B198600070CBD7	3A9ECDF49824A5D67CD98E20ADB1BFAB	M	51	Periodontitis	Yes	#N/A	Caucasian	Saliva	Portugal: OPORTO	51	#N/A	Periodontitis	#N/A	SRR16600082	Observed	34	#N/A
SAMN22561702	SRR16600083	2021-10-27 16:48:18	2021-10-27 16:46:02	201522	121316244	201522	602	74	https://sra-download.ncbi.nlm.nih.gov/traces/sra55/SRR/016211/SRR16600083	SRX12801195	30223_33_S33_Periodontitis	AMPLICON	PCR	METAGENOMIC	PAIRED	0	0	ILLUMINA	Illumina MiSeq	SRP343484	PRJNA774299	774299	SRS10746763	simple	447426	human oral metagenome	30223R1S33OSRG33	no	UNIVERSIDADE DE SANTIAGO DE COMPOSTELA	SRA1318755	public	F9FB69F8CFEF246C7C7C207B24B158BF	A507DD3E22B7FA41FEBA7D1B8D9B8778	M	79	Periodontitis	No	#N/A	Caucasian	Saliva	Portugal: OPORTO	79	#N/A	Periodontitis	#N/A	SRR16600083	Observed	33	#N/A
SAMN22561701	SRR16600084	2021-10-27 16:48:18	2021-10-27 16:46:09	273838	164850476	273838	602	104	https://sra-download.ncbi.nlm.nih.gov/traces/sra66/SRR/016211/SRR16600084	SRX12801194	30223_32_S32_Periodontitis	AMPLICON	PCR	METAGENOMIC	PAIRED	0	0	ILLUMINA	Illumina MiSeq	SRP343484	PRJNA774299	774299	SRS10746762	simple	447426	human oral metagenome	30223R1S32OSRG32	no	UNIVERSIDADE DE SANTIAGO DE COMPOSTELA	SRA1318755	public	61B4F900F3F898FD923579F2426A3BAF	34DE06D6DFF4F91F4387FE0E8352DBD1	M	42	Periodontitis	Yes	#N/A	Caucasian	Saliva	Portugal: OPORTO	42	#N/A	Periodontitis	#N/A	SRR16600084	Observed	30	#N/A
SAMN22561680	SRR16600088	2021-10-27 16:50:21	2021-10-27 16:46:06	327665	197254330	327665	602	125	https://sra-download.ncbi.nlm.nih.gov/traces/sra73/SRR/016211/SRR16600088	SRX12801190	30223_3_S3_Periodontitis	AMPLICON	PCR	METAGENOMIC	PAIRED	0	0	ILLUMINA	Illumina MiSeq	SRP343484	PRJNA774299	774299	SRS10746758	simple	447426	human oral metagenome	30223R1S3OSRG3	no	UNIVERSIDADE DE SANTIAGO DE COMPOSTELA	SRA1318755	public	E70B7828E77C65E7D85AD9588E187485	DB7CCB98222FD384DAB4E0C5FF8C8600	M	65	Periodontitis	No	#N/A	Caucasian	Saliva	Portugal: OPORTO	65	#N/A	Periodontitis	#N/A	SRR16600088	Observed	37	#N/A
SAMN22561695	SRR16600091	2021-10-27 16:48:18	2021-10-27 16:46:12	264359	159144118	264359	602	98	https://sra-download.ncbi.nlm.nih.gov/traces/sra62/SRR/016211/SRR16600091	SRX12801187	30223_25_S25_Periodontitis	AMPLICON	PCR	METAGENOMIC	PAIRED	0	0	ILLUMINA	Illumina MiSeq	SRP343484	PRJNA774299	774299	SRS10746755	simple	447426	human oral metagenome	30223R1S25OSRG25	no	UNIVERSIDADE DE SANTIAGO DE COMPOSTELA	SRA1318755	public	8A7B0CB736F6FFF1F8D7C30EAAFA0515	B32B0EDE80B412568159B9787990937C	M	47	Periodontitis	Yes	#N/A	Caucasian	Saliva	Portugal: OPORTO	47	#N/A	Periodontitis	#N/A	SRR16600091	Observed	26	#N/A
SAMN22600579	SRR16600107	2021-10-27 16:48:22	2021-10-27 16:46:18	183475	110451950	183475	602	62	https://sra-download.ncbi.nlm.nih.gov/traces/sra57/SRR/016211/SRR16600107	SRX12801301	30222_132_S66_Periodontitis	AMPLICON	PCR	METAGENOMIC	PAIRED	0	0	ILLUMINA	Illumina MiSeq	SRP343485	PRJNA774981	774981	SRS10746869	simple	447426	human oral metagenome	30222R2S66OSRG132	no	UNIVERSIDADE DE SANTIAGO DE COMPOSTELA	SRA1318756	public	215D3EEA4AE6E107E376BAE7C12A3551	87C0DA53B0CFAE0241AC95D9D2E24AAD	M	56	Periodontitis	No	#N/A	Caucasian	Saliva	Spain: SANTIAGO	56	#N/A	Periodontitis	#N/A	SRR16600107	Observed	37	#N/A
SAMN22600577	SRR16600109	2021-10-27 16:48:22	2021-10-27 16:46:22	206908	124558616	206908	602	71	https://sra-download.ncbi.nlm.nih.gov/traces/sra78/SRR/016211/SRR16600109	SRX12801299	30222_130_S64_Periodontitis	AMPLICON	PCR	METAGENOMIC	PAIRED	0	0	ILLUMINA	Illumina MiSeq	SRP343485	PRJNA774981	774981	SRS10746867	simple	447426	human oral metagenome	30222R2S64OSRG130	no	UNIVERSIDADE DE SANTIAGO DE COMPOSTELA	SRA1318756	public	34B5C5E5A5974680E0A019D833F48563	EB9888CE453241A9929A7F9491E6E629	M	61	Periodontitis	No	#N/A	Caucasian	Saliva	Spain: SANTIAGO	61	#N/A	Periodontitis	#N/A	SRR16600109	Observed	32	#N/A
SAMN22600573	SRR16600114	2021-10-27 16:48:22	2021-10-27 16:46:39	208579	125564558	208579	602	71	https://sra-download.ncbi.nlm.nih.gov/traces/sra67/SRR/016211/SRR16600114	SRX12801294	30222_126_S60_Periodontitis	AMPLICON	PCR	METAGENOMIC	PAIRED	0	0	ILLUMINA	Illumina MiSeq	SRP343485	PRJNA774981	774981	SRS10746862	simple	447426	human oral metagenome	30222R2S60OSRG126	no	UNIVERSIDADE DE SANTIAGO DE COMPOSTELA	SRA1318756	public	510246897E91E4DB0AFB339CE06860F9	9CD8416CD2D3A33848393CDF0C6D61EA	F	56	Periodontitis	Yes	#N/A	Caucasian	Saliva	Spain: SANTIAGO	56	#N/A	Periodontitis	#N/A	SRR16600114	Observed	28	#N/A
SAMN22600572	SRR16600115	2021-10-27 16:48:21	2021-10-27 16:46:36	193486	116478572	193486	602	65	https://sra-download.ncbi.nlm.nih.gov/traces/sra8/SRR/016211/SRR16600115	SRX12801293	30222_125_S59_Periodontitis	AMPLICON	PCR	METAGENOMIC	PAIRED	0	0	ILLUMINA	Illumina MiSeq	SRP343485	PRJNA774981	774981	SRS10746861	simple	447426	human oral metagenome	30222R2S59OSRG125	no	UNIVERSIDADE DE SANTIAGO DE COMPOSTELA	SRA1318756	public	DCA93274DD766F7872257A79997D6EE9	420DCE3A70C7F17A9E140AC89281EBB8	M	63	Periodontitis	Yes	#N/A	Caucasian	Saliva	Spain: SANTIAGO	63	#N/A	Periodontitis	#N/A	SRR16600115	Observed	33	#N/A
SAMN22600571	SRR16600116	2021-10-27 16:50:21	2021-10-27 16:46:22	175882	105880964	175882	602	59	https://sra-download.ncbi.nlm.nih.gov/traces/sra56/SRR/016211/SRR16600116	SRX12801292	30222_124_S58_Periodontitis	AMPLICON	PCR	METAGENOMIC	PAIRED	0	0	ILLUMINA	Illumina MiSeq	SRP343485	PRJNA774981	774981	SRS10746860	simple	447426	human oral metagenome	30222R2S58OSRG124	no	UNIVERSIDADE DE SANTIAGO DE COMPOSTELA	SRA1318756	public	EE42EA2B8CA2A0744E4CBDF06FCC8C1A	FE19F4ACCE533F1F7F5E2EE9CD7ADAF4	F	35	Periodontitis	No	#N/A	Caucasian	Saliva	Spain: SANTIAGO	35	#N/A	Periodontitis	#N/A	SRR16600116	Observed	31	#N/A
SAMN22600570	SRR16600117	2021-10-27 16:49:39	2021-10-27 16:46:37	192807	116069814	192807	602	65	https://sra-download.ncbi.nlm.nih.gov/traces/sra13/SRR/016211/SRR16600117	SRX12801291	30222_123_S57_Periodontitis	AMPLICON	PCR	METAGENOMIC	PAIRED	0	0	ILLUMINA	Illumina MiSeq	SRP343485	PRJNA774981	774981	SRS10746859	simple	447426	human oral metagenome	30222R2S57OSRG123	no	UNIVERSIDADE DE SANTIAGO DE COMPOSTELA	SRA1318756	public	3AC03ED7705BEC2639D1B5C97E0B10FD	0FFF5C7016B18044AD3277A5898845CF	M	46	Periodontitis	Yes	#N/A	Caucasian	Saliva	Spain: SANTIAGO	46	#N/A	Periodontitis	#N/A	SRR16600117	Observed	31	#N/A
SAMN22600569	SRR16600118	2021-10-27 16:48:21	2021-10-27 16:46:31	221068	133082936	221068	602	75	https://sra-download.ncbi.nlm.nih.gov/traces/sra66/SRR/016211/SRR16600118	SRX12801290	30222_122_S56_Periodontitis	AMPLICON	PCR	METAGENOMIC	PAIRED	0	0	ILLUMINA	Illumina MiSeq	SRP343485	PRJNA774981	774981	SRS10746858	simple	447426	human oral metagenome	30222R2S56OSRG122	no	UNIVERSIDADE DE SANTIAGO DE COMPOSTELA	SRA1318756	public	D5B289174E614E58CAFF2E38B63775C9	23132B156E8999577299D6B3CB62854B	F	40	Periodontitis	Yes	#N/A	Caucasian	Saliva	Spain: SANTIAGO	40	#N/A	Periodontitis	#N/A	SRR16600118	Observed	33	#N/A
SAMN22600567	SRR16600120	2021-10-27 16:49:39	2021-10-27 16:46:34	196935	118554870	196935	602	67	https://sra-download.ncbi.nlm.nih.gov/traces/sra65/SRR/016211/SRR16600120	SRX12801288	30222_120_S54_Periodontitis	AMPLICON	PCR	METAGENOMIC	PAIRED	0	0	ILLUMINA	Illumina MiSeq	SRP343485	PRJNA774981	774981	SRS10746856	simple	447426	human oral metagenome	30222R2S54OSRG120	no	UNIVERSIDADE DE SANTIAGO DE COMPOSTELA	SRA1318756	public	65FB0104877A7A74B6DB657557599AA7	1E29F7799C18C6C89517EF868001EB76	M	56	Periodontitis	Yes	#N/A	Caucasian	Saliva	Spain: SANTIAGO	56	#N/A	Periodontitis	#N/A	SRR16600120	Observed	26	#N/A
SAMN22600566	SRR16600121	2021-10-27 16:49:39	2021-10-27 16:46:27	207979	125203358	207979	602	71	https://sra-download.ncbi.nlm.nih.gov/traces/sra71/SRR/016211/SRR16600121	SRX12801287	30222_119_S53_Periodontitis	AMPLICON	PCR	METAGENOMIC	PAIRED	0	0	ILLUMINA	Illumina MiSeq	SRP343485	PRJNA774981	774981	SRS10746855	simple	447426	human oral metagenome	30222R2S53OSRG119	no	UNIVERSIDADE DE SANTIAGO DE COMPOSTELA	SRA1318756	public	0441664F87D5A3CB57E1998D20FE5E54	B398C1A6AB43D6E409032353D3E0E8D8	M	64	Periodontitis	No	#N/A	Caucasian	Saliva	Spain: SANTIAGO	64	#N/A	Periodontitis	#N/A	SRR16600121	Observed	33	#N/A
SAMN22600565	SRR16600122	2021-10-27 16:50:21	2021-10-27 16:46:35	200301	120581202	200301	602	68	https://sra-download.ncbi.nlm.nih.gov/traces/sra2/SRR/016211/SRR16600122	SRX12801286	30222_118_S52_Periodontitis	AMPLICON	PCR	METAGENOMIC	PAIRED	0	0	ILLUMINA	Illumina MiSeq	SRP343485	PRJNA774981	774981	SRS10746854	simple	447426	human oral metagenome	30222R2S52OSRG118	no	UNIVERSIDADE DE SANTIAGO DE COMPOSTELA	SRA1318756	public	B08450AFF9C300C08FA3915229F6BCE8	63D23D04C8EED1261EDD1631CACE5B02	F	67	Periodontitis	No	#N/A	Caucasian	Saliva	Spain: SANTIAGO	67	#N/A	Periodontitis	#N/A	SRR16600122	Observed	35	#N/A
SAMN22600564	SRR16600123	2021-10-27 16:50:21	2021-10-27 16:46:47	207625	124990250	207625	602	70	https://sra-download.ncbi.nlm.nih.gov/traces/sra49/SRR/016211/SRR16600123	SRX12801285	30222_117_S51_Periodontitis	AMPLICON	PCR	METAGENOMIC	PAIRED	0	0	ILLUMINA	Illumina MiSeq	SRP343485	PRJNA774981	774981	SRS10746853	simple	447426	human oral metagenome	30222R2S51OSRG117	no	UNIVERSIDADE DE SANTIAGO DE COMPOSTELA	SRA1318756	public	87959271589C4E02B3FD7157A9F1634C	34589FC2A552110FDB56BEC8C0C8772A	F	36	Periodontitis	Yes	#N/A	Caucasian	Saliva	Spain: SANTIAGO	36	#N/A	Periodontitis	#N/A	SRR16600123	Observed	31	#N/A
SAMN22600563	SRR16600125	2021-10-27 17:00:36	2021-10-27 16:46:39	176329	106150058	176329	602	58	https://sra-download.ncbi.nlm.nih.gov/traces/sra40/SRR/016211/SRR16600125	SRX12801283	30222_116_S50_Periodontitis	AMPLICON	PCR	METAGENOMIC	PAIRED	0	0	ILLUMINA	Illumina MiSeq	SRP343485	PRJNA774981	774981	SRS10746851	simple	447426	human oral metagenome	30222R2S50OSRG116	no	UNIVERSIDADE DE SANTIAGO DE COMPOSTELA	SRA1318756	public	144FE2B579DCA9926D72B27840D25281	7F8F4E5B6891E6B6C47C9A949A2CE5B4	M	58	Periodontitis	No	#N/A	Caucasian	Saliva	Spain: SANTIAGO	58	#N/A	Periodontitis	#N/A	SRR16600125	Observed	27	#N/A
SAMN22600562	SRR16600126	2021-10-27 16:50:21	2021-10-27 16:46:39	197049	118623498	197049	602	66	https://sra-download.ncbi.nlm.nih.gov/traces/sra66/SRR/016211/SRR16600126	SRX12801282	30222_115_S49_Periodontitis	AMPLICON	PCR	METAGENOMIC	PAIRED	0	0	ILLUMINA	Illumina MiSeq	SRP343485	PRJNA774981	774981	SRS10746850	simple	447426	human oral metagenome	30222R2S49OSRG115	no	UNIVERSIDADE DE SANTIAGO DE COMPOSTELA	SRA1318756	public	C5BC4084C854A16F9FCE3D824074B2E0	08C9551011A1D5C6CEDADD73DBCEE90C	M	45	Periodontitis	Yes	#N/A	Caucasian	Saliva	Spain: SANTIAGO	45	#N/A	Periodontitis	#N/A	SRR16600126	Observed	38	#N/A
SAMN22600561	SRR16600127	2021-10-27 16:48:21	2021-10-27 16:46:30	255166	153609932	255166	602	88	https://sra-download.ncbi.nlm.nih.gov/traces/sra4/SRR/016211/SRR16600127	SRX12801281	30222_114_S48_Periodontitis	AMPLICON	PCR	METAGENOMIC	PAIRED	0	0	ILLUMINA	Illumina MiSeq	SRP343485	PRJNA774981	774981	SRS10746849	simple	447426	human oral metagenome	30222R2S48OSRG114	no	UNIVERSIDADE DE SANTIAGO DE COMPOSTELA	SRA1318756	public	59E28A95A01ADB472DC58BB0D5E5227A	07D416F6E46534877AD4212775C9AFDD	F	51	Periodontitis	No	#N/A	Caucasian	Saliva	Spain: SANTIAGO	51	#N/A	Periodontitis	#N/A	SRR16600127	Observed	26	#N/A
SAMN22600560	SRR16600128	2021-10-27 16:49:39	2021-10-27 16:46:28	55637	33493474	55637	602	20	https://sra-download.ncbi.nlm.nih.gov/traces/sra70/SRR/016211/SRR16600128	SRX12801280	30222_113_S47_Periodontitis	AMPLICON	PCR	METAGENOMIC	PAIRED	0	0	ILLUMINA	Illumina MiSeq	SRP343485	PRJNA774981	774981	SRS10746848	simple	447426	human oral metagenome	30222R2S47OSRG113	no	UNIVERSIDADE DE SANTIAGO DE COMPOSTELA	SRA1318756	public	9FC680352DE7F3CE1272745B715E191E	CBF061D85B09943D74C17EE8F3CD2950	M	48	Periodontitis	Yes	#N/A	Caucasian	Saliva	Spain: SANTIAGO	48	#N/A	Periodontitis	#N/A	SRR16600128	Observed	2	#N/A
SAMN22600558	SRR16600130	2021-10-27 16:48:21	2021-10-27 16:46:43	205189	123523778	205189	602	72	https://sra-download.ncbi.nlm.nih.gov/traces/sra39/SRR/016211/SRR16600130	SRX12801278	30222_111_S45_Periodontitis	AMPLICON	PCR	METAGENOMIC	PAIRED	0	0	ILLUMINA	Illumina MiSeq	SRP343485	PRJNA774981	774981	SRS10746846	simple	447426	human oral metagenome	30222R2S45OSRG111	no	UNIVERSIDADE DE SANTIAGO DE COMPOSTELA	SRA1318756	public	DDEEAB6014B3B4F0BE1FC1E75E1AFC49	DA7EC011B589ED0B819C297B789C099C	M	50	Periodontitis	Yes	#N/A	Caucasian	Saliva	Spain: SANTIAGO	50	#N/A	Periodontitis	#N/A	SRR16600130	Observed	32	#N/A
SAMN22600557	SRR16600131	2021-10-27 16:48:21	2021-10-27 16:46:37	176793	106429386	176793	602	61	https://sra-download.ncbi.nlm.nih.gov/traces/sra35/SRR/016211/SRR16600131	SRX12801277	30222_110_S44_Periodontitis	AMPLICON	PCR	METAGENOMIC	PAIRED	0	0	ILLUMINA	Illumina MiSeq	SRP343485	PRJNA774981	774981	SRS10746845	simple	447426	human oral metagenome	30222R2S44OSRG110	no	UNIVERSIDADE DE SANTIAGO DE COMPOSTELA	SRA1318756	public	513799E6C70C6575FDCCEE657B51F16B	807992DF7A3F592156DC92AB854EAD09	F	52	Periodontitis	Yes	#N/A	Caucasian	Saliva	Spain: SANTIAGO	52	#N/A	Periodontitis	#N/A	SRR16600131	Observed	24	#N/A
SAMN22600553	SRR16600136	2021-10-27 16:50:21	2021-10-27 16:46:52	296498	178491796	296498	602	101	https://sra-download.ncbi.nlm.nih.gov/traces/sra47/SRR/016211/SRR16600136	SRX12801272	30222_106_S40_Periodontitis	AMPLICON	PCR	METAGENOMIC	PAIRED	0	0	ILLUMINA	Illumina MiSeq	SRP343485	PRJNA774981	774981	SRS10746840	simple	447426	human oral metagenome	30222R2S40OSRG106	no	UNIVERSIDADE DE SANTIAGO DE COMPOSTELA	SRA1318756	public	7F7FCA60FF8A1A11CDC76BC0C899FA5F	3ACD3B190F857F0AA1BEDE4E40D2C935	F	56	Periodontitis	Yes	#N/A	Caucasian	Saliva	Spain: SANTIAGO	56	#N/A	Periodontitis	#N/A	SRR16600136	Observed	36	#N/A
SAMN22600551	SRR16600138	2021-10-27 17:01:31	2021-10-27 16:54:59	220306	132624212	220306	602	75	https://sra-download.ncbi.nlm.nih.gov/traces/sra59/SRR/016211/SRR16600138	SRX12801270	30222_104_S38_Periodontitis	AMPLICON	PCR	METAGENOMIC	PAIRED	0	0	ILLUMINA	Illumina MiSeq	SRP343485	PRJNA774981	774981	SRS10746838	simple	447426	human oral metagenome	30222R2S38OSRG104	no	UNIVERSIDADE DE SANTIAGO DE COMPOSTELA	SRA1318756	public	8B4B7D112816EB2EC3757DED212DAA9E	91EDFF23AAEE828AA2B8C407777CAC18	F	56	Periodontitis	Yes	#N/A	Caucasian	Saliva	Spain: SANTIAGO	56	#N/A	Periodontitis	#N/A	SRR16600138	Observed	31	#N/A
SAMN22600550	SRR16600139	2021-10-27 16:48:20	2021-10-27 16:46:35	209752	126270704	209752	602	73	https://sra-download.ncbi.nlm.nih.gov/traces/sra73/SRR/016211/SRR16600139	SRX12801269	30222_103_S37_Periodontitis	AMPLICON	PCR	METAGENOMIC	PAIRED	0	0	ILLUMINA	Illumina MiSeq	SRP343485	PRJNA774981	774981	SRS10746837	simple	447426	human oral metagenome	30222R2S37OSRG103	no	UNIVERSIDADE DE SANTIAGO DE COMPOSTELA	SRA1318756	public	AEB804024BE23729BB4538C52EA9DE3D	9680953AEDBDB8893B09A21CCE9D8C53	M	50	Periodontitis	Yes	#N/A	Caucasian	Saliva	Spain: SANTIAGO	50	#N/A	Periodontitis	#N/A	SRR16600139	Observed	29	#N/A
SAMN22600547	SRR16600142	2021-10-27 16:48:20	2021-10-27 16:46:45	226154	136144708	226154	602	75	https://sra-download.ncbi.nlm.nih.gov/traces/sra6/SRR/016211/SRR16600142	SRX12801266	30222_100_S34_Periodontitis	AMPLICON	PCR	METAGENOMIC	PAIRED	0	0	ILLUMINA	Illumina MiSeq	SRP343485	PRJNA774981	774981	SRS10746834	simple	447426	human oral metagenome	30222R2S34OSRG100	no	UNIVERSIDADE DE SANTIAGO DE COMPOSTELA	SRA1318756	public	4E5D56E2A084E6C38B53139A9E20E075	B61D679904C9A59D64D0557FA38C0701	F	54	Periodontitis	Yes	#N/A	Caucasian	Saliva	Spain: SANTIAGO	54	#N/A	Periodontitis	#N/A	SRR16600142	Observed	28	#N/A
SAMN22600546	SRR16600143	2021-10-27 16:50:21	2021-10-27 16:46:38	225017	135460234	225017	602	76	https://sra-download.ncbi.nlm.nih.gov/traces/sra35/SRR/016211/SRR16600143	SRX12801265	30222_99_S33_Periodontitis	AMPLICON	PCR	METAGENOMIC	PAIRED	0	0	ILLUMINA	Illumina MiSeq	SRP343485	PRJNA774981	774981	SRS10746833	simple	447426	human oral metagenome	30222R2S33OSRG99	no	UNIVERSIDADE DE SANTIAGO DE COMPOSTELA	SRA1318756	public	8448E3731885AE8BD7AE872E681D87DC	6E3FB67D3E2F0AE1636F2A4B1FA84088	F	54	Periodontitis	No	#N/A	Caucasian	Saliva	Spain: SANTIAGO	54	#N/A	Periodontitis	#N/A	SRR16600143	Observed	36	#N/A
SAMN22600544	SRR16600145	2021-10-27 17:01:31	2021-10-27 16:46:52	269458	162213716	269458	602	91	https://sra-download.ncbi.nlm.nih.gov/traces/sra46/SRR/016211/SRR16600145	SRX12801263	30222_97_S31_Periodontitis	AMPLICON	PCR	METAGENOMIC	PAIRED	0	0	ILLUMINA	Illumina MiSeq	SRP343485	PRJNA774981	774981	SRS10746831	simple	447426	human oral metagenome	30222R2S31OSRG97	no	UNIVERSIDADE DE SANTIAGO DE COMPOSTELA	SRA1318756	public	154A94485B03F004AE1278C5F75058C0	AFF120F58453FE6771F2858A45FB517F	M	56	Periodontitis	Yes	#N/A	Caucasian	Saliva	Spain: SANTIAGO	56	#N/A	Periodontitis	#N/A	SRR16600145	Observed	32	#N/A
SAMN22600542	SRR16600148	2021-10-27 16:48:19	2021-10-27 16:46:55	296788	178666376	296788	602	101	https://sra-download.ncbi.nlm.nih.gov/traces/sra51/SRR/016211/SRR16600148	SRX12801260	30222_95_S29_Periodontitis	AMPLICON	PCR	METAGENOMIC	PAIRED	0	0	ILLUMINA	Illumina MiSeq	SRP343485	PRJNA774981	774981	SRS10746828	simple	447426	human oral metagenome	30222R2S29OSRG95	no	UNIVERSIDADE DE SANTIAGO DE COMPOSTELA	SRA1318756	public	2C4EBD6A9FD4F5B93E21F37F6F86605C	8E73DFEEE6972E23CD9BFD410F6264BE	M	38	Periodontitis	Yes	#N/A	Caucasian	Saliva	Spain: SANTIAGO	38	#N/A	Periodontitis	#N/A	SRR16600148	Observed	32	#N/A
SAMN22600541	SRR16600149	2021-10-27 16:48:19	2021-10-27 16:46:53	297352	179005904	297352	602	101	https://sra-download.ncbi.nlm.nih.gov/traces/sra73/SRR/016211/SRR16600149	SRX12801259	30222_94_S28_Periodontitis	AMPLICON	PCR	METAGENOMIC	PAIRED	0	0	ILLUMINA	Illumina MiSeq	SRP343485	PRJNA774981	774981	SRS10746827	simple	447426	human oral metagenome	30222R2S28OSRG94	no	UNIVERSIDADE DE SANTIAGO DE COMPOSTELA	SRA1318756	public	A652CFD2D7E648CA09B3A93B6B6C722B	09ACC51F0237FE62C39BBF179B0485A3	M	59	Periodontitis	No	#N/A	Caucasian	Saliva	Spain: SANTIAGO	59	#N/A	Periodontitis	#N/A	SRR16600149	Observed	28	#N/A
SAMN22600540	SRR16600150	2021-10-27 16:48:19	2021-10-27 16:46:54	342685	206296370	342685	602	115	https://sra-download.ncbi.nlm.nih.gov/traces/sra73/SRR/016211/SRR16600150	SRX12801258	30222_93_S27_Periodontitis	AMPLICON	PCR	METAGENOMIC	PAIRED	0	0	ILLUMINA	Illumina MiSeq	SRP343485	PRJNA774981	774981	SRS10746826	simple	447426	human oral metagenome	30222R2S27OSRG93	no	UNIVERSIDADE DE SANTIAGO DE COMPOSTELA	SRA1318756	public	238AF28BA8593AF71DC3EA018CF8D52F	22439E36ADD0B0EDD0A9F2FD9BAADF9F	F	36	Periodontitis	Yes	#N/A	Caucasian	Saliva	Spain: SANTIAGO	36	#N/A	Periodontitis	#N/A	SRR16600150	Observed	30	#N/A
SAMN22600539	SRR16600151	2021-10-27 16:48:19	2021-10-27 16:46:51	244202	147009604	244202	602	82	https://sra-download.ncbi.nlm.nih.gov/traces/sra23/SRR/016211/SRR16600151	SRX12801257	30222_92_S26_Periodontitis	AMPLICON	PCR	METAGENOMIC	PAIRED	0	0	ILLUMINA	Illumina MiSeq	SRP343485	PRJNA774981	774981	SRS10746825	simple	447426	human oral metagenome	30222R2S26OSRG92	no	UNIVERSIDADE DE SANTIAGO DE COMPOSTELA	SRA1318756	public	96B9018B924C0C566C4A44F21F9C3A80	7CF372BFC0250D3F7CCC26CD6470FB20	M	38	Periodontitis	No	#N/A	Caucasian	Saliva	Spain: SANTIAGO	38	#N/A	Periodontitis	#N/A	SRR16600151	Observed	28	#N/A
SAMN22600538	SRR16600152	2021-10-27 16:50:21	2021-10-27 16:46:56	256731	154552062	256731	602	86	https://sra-download.ncbi.nlm.nih.gov/traces/sra52/SRR/016211/SRR16600152	SRX12801256	30222_91_S25_Periodontitis	AMPLICON	PCR	METAGENOMIC	PAIRED	0	0	ILLUMINA	Illumina MiSeq	SRP343485	PRJNA774981	774981	SRS10746824	simple	447426	human oral metagenome	30222R2S25OSRG91	no	UNIVERSIDADE DE SANTIAGO DE COMPOSTELA	SRA1318756	public	22702C787746D179F8C703E4099CC33D	F823D2E9AFFD3C6013BE5E28DC8BC679	M	45	Periodontitis	Yes	#N/A	Caucasian	Saliva	Spain: SANTIAGO	45	#N/A	Periodontitis	#N/A	SRR16600152	Observed	33	#N/A
SAMN22600536	SRR16600154	2021-10-27 16:49:39	2021-10-27 16:46:57	270315	162729630	270315	602	96	https://sra-download.ncbi.nlm.nih.gov/traces/sra72/SRR/016211/SRR16600154	SRX12801254	30222_89_S23_Periodontitis	AMPLICON	PCR	METAGENOMIC	PAIRED	0	0	ILLUMINA	Illumina MiSeq	SRP343485	PRJNA774981	774981	SRS10746822	simple	447426	human oral metagenome	30222R2S23OSRG89	no	UNIVERSIDADE DE SANTIAGO DE COMPOSTELA	SRA1318756	public	89CB52EB26DD16CE2473FCEEA26C59A3	FFA388E95D80CB5FEEC0D735F00EF21E	F	53	Periodontitis	Yes	#N/A	Caucasian	Saliva	Spain: SANTIAGO	53	#N/A	Periodontitis	#N/A	SRR16600154	Observed	28	#N/A
SAMN22600535	SRR16600155	2021-10-27 16:48:19	2021-10-27 16:47:16	298787	179869774	298787	602	102	https://sra-download.ncbi.nlm.nih.gov/traces/sra65/SRR/016211/SRR16600155	SRX12801253	30222_88_S22_Periodontitis	AMPLICON	PCR	METAGENOMIC	PAIRED	0	0	ILLUMINA	Illumina MiSeq	SRP343485	PRJNA774981	774981	SRS10746821	simple	447426	human oral metagenome	30222R2S22OSRG88	no	UNIVERSIDADE DE SANTIAGO DE COMPOSTELA	SRA1318756	public	3FC2D93E2CDD9CF8A47D833BBDCE52E7	2FF4872BF8D68AE24F736A9A122F5525	F	36	Periodontitis	Yes	#N/A	Caucasian	Saliva	Spain: SANTIAGO	36	#N/A	Periodontitis	#N/A	SRR16600155	Observed	28	#N/A
SAMN22600534	SRR16600156	2021-10-27 16:48:19	2021-10-27 16:47:10	291617	175553434	291617	602	101	https://sra-download.ncbi.nlm.nih.gov/traces/sra10/SRR/016211/SRR16600156	SRX12801252	30222_87_S21_Periodontitis	AMPLICON	PCR	METAGENOMIC	PAIRED	0	0	ILLUMINA	Illumina MiSeq	SRP343485	PRJNA774981	774981	SRS10746820	simple	447426	human oral metagenome	30222R2S21OSRG87	no	UNIVERSIDADE DE SANTIAGO DE COMPOSTELA	SRA1318756	public	074DDD0F9FB3B98156F693E6D950F406	EB29822332A1650BA8D6BEDA3A7BC937	M	45	Periodontitis	No	#N/A	Caucasian	Saliva	Spain: SANTIAGO	45	#N/A	Periodontitis	#N/A	SRR16600156	Observed	29	#N/A
SAMN22600525	SRR16600166	2021-10-27 16:48:18	2021-10-27 16:47:02	288783	173847366	288783	602	99	https://sra-download.ncbi.nlm.nih.gov/traces/sra4/SRR/016211/SRR16600166	SRX12801242	30222_78_S12_Periodontitis	AMPLICON	PCR	METAGENOMIC	PAIRED	0	0	ILLUMINA	Illumina MiSeq	SRP343485	PRJNA774981	774981	SRS10746810	simple	447426	human oral metagenome	30222R2S12OSRG78	no	UNIVERSIDADE DE SANTIAGO DE COMPOSTELA	SRA1318756	public	BF5E8E025C62E9C164A280F1E3AFA94A	964AD190F8DFA9B1CD9DDF98FB3141C5	F	35	Periodontitis	Yes	#N/A	Caucasian	Saliva	Portugal: OPORTO	35	#N/A	Periodontitis	#N/A	SRR16600166	Observed	37	#N/A

## Sheet: Study_size
BioProject	Site	Periodontitis	Freqs	Label	LongLabel	Ordering
PRJEB6047	Plaque	Healthy	10	PRJEB6047 - Healthy	PRJEB6047 - Healthy - Plaque	1
PRJNA321534	Plaque	Healthy	27	PRJNA321534 - Healthy	PRJNA321534 - Healthy - Plaque	2
PRJEB6047	Plaque	Periodontitis	13	PRJEB6047 - Periodontitis	PRJEB6047 - Periodontitis - Plaque	3
PRJNA324274	Plaque	Periodontitis	75	PRJNA324274 - Periodontitis	PRJNA324274 - Periodontitis - Plaque	4
PRJNA321534	Plaque	Periodontitis	92	PRJNA321534 - Periodontitis	PRJNA321534 - Periodontitis - Plaque	5
PRJNA321534	Saliva	Healthy	11	PRJNA321534 - Healthy	PRJNA321534 - Healthy - Saliva	6
PRJNA774299	Saliva	Healthy	19	PRJNA774299 - Healthy	PRJNA774299 - Healthy - Saliva	7
PRJNA774981	Saliva	Healthy	23	PRJNA774981 - Healthy	PRJNA774981 - Healthy - Saliva	8
PRJNA774299	Saliva	Periodontitis	27	PRJNA774299 - Periodontitis	PRJNA774299 - Periodontitis - Saliva	9
PRJNA774981	Saliva	Periodontitis	32	PRJNA774981 - Periodontitis	PRJNA774981 - Periodontitis - Saliva	10
PRJNA321534	Saliva	Periodontitis	42	PRJNA321534 - Periodontitis	PRJNA321534 - Periodontitis - Saliva	11
PRJEB6047	Subgingival	Healthy	11	PRJEB6047 - Healthy	PRJEB6047 - Healthy - Subgingival	12
PRJNA773202	Subgingival	Healthy	47	PRJNA773202 - Healthy	PRJNA773202 - Healthy - Subgingival	13
PRJEB6047	Subgingival	Periodontitis	13	PRJEB6047 - Periodontitis	PRJEB6047 - Periodontitis - Subgingival	14
PRJNA773202	Subgingival	Periodontitis	58	PRJNA773202 - Periodontitis	PRJNA773202 - Periodontitis - Subgingival	15
PRJNA477241	Subgingival	Periodontitis	70	PRJNA477241 - Periodontitis	PRJNA477241 - Periodontitis - Subgingival	16

## Sheet: AUCROC
LongLabel	RF.Score	RF.CI	BioProject	Site	Periodontitis	Label	Ordering
PRJEB6047 - Healthy - Plaque	0.06	-0.1-0.22	PRJEB6047	Plaque	Healthy	PRJEB6047 - Healthy	1
PRJEB6047 - Healthy - Subgingival	0	0-0	PRJEB6047	Subgingival	Healthy	PRJEB6047 - Healthy	12
PRJEB6047 - Periodontitis - Plaque	0.43	0.11-0.75	PRJEB6047	Plaque	Periodontitis	PRJEB6047 - Periodontitis	3
PRJEB6047 - Periodontitis - Subgingival	0.86	0.64-1.08	PRJEB6047	Subgingival	Periodontitis	PRJEB6047 - Periodontitis	14
PRJNA321534 - Healthy - Plaque	0.7	0.5-0.9	PRJNA321534	Plaque	Healthy	PRJNA321534 - Healthy	2
PRJNA321534 - Healthy - Saliva	0.04	-0.11-0.19	PRJNA321534	Saliva	Healthy	PRJNA321534 - Healthy	6
PRJNA321534 - Periodontitis - Plaque	0.83	0.74-0.92	PRJNA321534	Plaque	Periodontitis	PRJNA321534 - Periodontitis	5
PRJNA321534 - Periodontitis - Saliva	0.54	0.36-0.72	PRJNA321534	Saliva	Periodontitis	PRJNA321534 - Periodontitis	11
PRJNA324274 - Periodontitis - Plaque	0.85	0.76-0.94	PRJNA324274	Plaque	Periodontitis	PRJNA324274 - Periodontitis	4
PRJNA477241 - Periodontitis - Subgingival	0.77	0.66-0.88	PRJNA477241	Subgingival	Periodontitis	PRJNA477241 - Periodontitis	16
PRJNA773202 - Healthy - Subgingival	0.53	0.36-0.7	PRJNA773202	Subgingival	Healthy	PRJNA773202 - Healthy	13
PRJNA773202 - Periodontitis - Subgingival	0.69	0.55-0.83	PRJNA773202	Subgingival	Periodontitis	PRJNA773202 - Periodontitis	15
PRJNA774299 - Healthy - Saliva	0.23	-0.04-0.5	PRJNA774299	Saliva	Healthy	PRJNA774299 - Healthy	7
PRJNA774299 - Periodontitis - Saliva	0.38	0.14-0.62	PRJNA774299	Saliva	Periodontitis	PRJNA774299 - Periodontitis	9
PRJNA774981 - Healthy - Saliva	0.55	0.3-0.8	PRJNA774981	Saliva	Healthy	PRJNA774981 - Healthy	8
PRJNA774981 - Periodontitis - Saliva	0.38	0.18-0.58	PRJNA774981	Saliva	Periodontitis	PRJNA774981 - Periodontitis	10

## Sheet: N_genus_enriched
LongLabel	Label	Ordering	enrich_group	Site	N	Sex
PRJEB6047 - Healthy - Plaque	PRJEB6047 - Healthy	1	female	Plaque	0	F
PRJEB6047 - Healthy - Plaque	PRJEB6047 - Healthy	1	male	Plaque	0	M
PRJEB6047 - Healthy - Subgingival	PRJEB6047 - Healthy	12	female	Subgingival	0	F
PRJEB6047 - Healthy - Subgingival	PRJEB6047 - Healthy	12	male	Subgingival	0	M
PRJEB6047 - Periodontitis - Plaque	PRJEB6047 - Periodontitis	3	female	Plaque	0	F
PRJEB6047 - Periodontitis - Plaque	PRJEB6047 - Periodontitis	3	male	Plaque	0	M
PRJEB6047 - Periodontitis - Subgingival	PRJEB6047 - Periodontitis	14	female	Subgingival	0	F
PRJEB6047 - Periodontitis - Subgingival	PRJEB6047 - Periodontitis	14	male	Subgingival	0	M
PRJNA321534 - Healthy - Plaque	PRJNA321534 - Healthy	2	female	Plaque	0	F
PRJNA321534 - Healthy - Plaque	PRJNA321534 - Healthy	2	male	Plaque	0	M
PRJNA321534 - Healthy - Saliva	PRJNA321534 - Healthy	6	female	Saliva	0	F
PRJNA321534 - Healthy - Saliva	PRJNA321534 - Healthy	6	male	Saliva	0	M
PRJNA321534 - Periodontitis - Plaque	PRJNA321534 - Periodontitis	5	female	Plaque	0	F
PRJNA321534 - Periodontitis - Plaque	PRJNA321534 - Periodontitis	5	male	Plaque	0	M
PRJNA321534 - Periodontitis - Saliva	PRJNA321534 - Periodontitis	11	female	Saliva	0	F
PRJNA321534 - Periodontitis - Saliva	PRJNA321534 - Periodontitis	11	male	Saliva	0	M
PRJNA324274 - Periodontitis - Plaque	PRJNA324274 - Periodontitis	4	female	Plaque	-7	F
PRJNA324274 - Periodontitis - Plaque	PRJNA324274 - Periodontitis	4	male	Plaque	3	M
PRJNA477241 - Periodontitis - Subgingival	PRJNA477241 - Periodontitis	16	female	Subgingival	-3	F
PRJNA477241 - Periodontitis - Subgingival	PRJNA477241 - Periodontitis	16	male	Subgingival	7	M
PRJNA773202 - Healthy - Subgingival	PRJNA773202 - Healthy	13	female	Subgingival	0	F
PRJNA773202 - Healthy - Subgingival	PRJNA773202 - Healthy	13	male	Subgingival	0	M
PRJNA773202 - Periodontitis - Subgingival	PRJNA773202 - Periodontitis	15	female	Subgingival	-3	F
PRJNA773202 - Periodontitis - Subgingival	PRJNA773202 - Periodontitis	15	male	Subgingival	0	M
PRJNA774299 - Healthy - Saliva	PRJNA774299 - Healthy	7	female	Saliva	0	F
PRJNA774299 - Healthy - Saliva	PRJNA774299 - Healthy	7	male	Saliva	0	M
PRJNA774299 - Periodontitis - Saliva	PRJNA774299 - Periodontitis	9	female	Saliva	0	F
PRJNA774299 - Periodontitis - Saliva	PRJNA774299 - Periodontitis	9	male	Saliva	0	M
PRJNA774981 - Healthy - Saliva	PRJNA774981 - Healthy	8	female	Saliva	0	F
PRJNA774981 - Healthy - Saliva	PRJNA774981 - Healthy	8	male	Saliva	0	M
PRJNA774981 - Periodontitis - Saliva	PRJNA774981 - Periodontitis	10	female	Saliva	0	F
PRJNA774981 - Periodontitis - Saliva	PRJNA774981 - Periodontitis	10	male	Saliva	0	M

## Sheet: HeatMap_fig1C
feature	enrich_group	ef_diff_mean	pvalue	padj	Stat_method	BioProject	Site	Periodontitis	l
Streptococcus	female	0.000665804	0.782252	0.938702	welch.test	PRJNA321534	Saliva	Periodontitis	#N/A
Tannerella	female	0.00319836	0.0393606	0.35255	welch.test	PRJNA321534	Saliva	Periodontitis	#N/A
Filifactor	female	0.00360678	0.200026	0.646979	welch.test	PRJNA321534	Saliva	Periodontitis	#N/A
Parvimonas	female	0.0044284	0.0362761	0.35255	welch.test	PRJNA321534	Saliva	Periodontitis	#N/A
Treponema	female	0.00309398	0.150801	0.603205	welch.test	PRJNA321534	Saliva	Periodontitis	#N/A
Neisseria	male	-0.00285002	0.339799	0.673021	welch.test	PRJNA321534	Saliva	Periodontitis	#N/A
Prevotella	male	-0.00334258	0.0827777	0.441481	welch.test	PRJNA321534	Saliva	Periodontitis	#N/A
Fretibacterium	female	0.00233703	0.305209	0.673021	welch.test	PRJNA321534	Saliva	Periodontitis	#N/A
Peptostreptococcus	female	0.00158576	0.448021	0.750332	welch.test	PRJNA321534	Saliva	Periodontitis	#N/A
Dialister	female	0.0041555	0.0553983	0.409095	welch.test	PRJNA321534	Saliva	Periodontitis	#N/A
W5053	female	0.000370305	0.827234	0.962454	welch.test	PRJNA321534	Saliva	Periodontitis	#N/A
Alloprevotella	male	-0.00257962	0.232619	0.656577	welch.test	PRJNA321534	Saliva	Periodontitis	#N/A
[Eubacterium] nodatum group	female	0.000819048	0.54174	0.822391	welch.test	PRJNA321534	Saliva	Periodontitis	#N/A
Lautropia	male	-0.00618062	0.00828015	0.35255	welch.test	PRJNA321534	Saliva	Periodontitis	#N/A
Capnocytophaga	male	-0.00127847	0.445938	0.750332	welch.test	PRJNA321534	Saliva	Periodontitis	#N/A
Phocaeicola	female	0.00213626	0.343521	0.673021	welch.test	PRJNA321534	Saliva	Periodontitis	#N/A
Aggregatibacter	female	0.0013266	0.573961	0.822391	welch.test	PRJNA321534	Saliva	Periodontitis	#N/A
Solobacterium	male	-0.00197639	0.327619	0.673021	welch.test	PRJNA321534	Saliva	Periodontitis	#N/A
Moryella	female	0.00161475	0.27634	0.669625	welch.test	PRJNA321534	Saliva	Periodontitis	#N/A
Mogibacterium	female	0.00268027	0.141004	0.588537	welch.test	PRJNA321534	Saliva	Periodontitis	#N/A
Streptococcus	male	-0.00714432	0.008986	0.279234	welch.test	PRJNA774299	Saliva	Periodontitis	#N/A
Tannerella	male	-0.0029662	0.648738	0.860008	welch.test	PRJNA774299	Saliva	Periodontitis	#N/A
Filifactor	female	0.001796	0.78373	0.974526	welch.test	PRJNA774299	Saliva	Periodontitis	#N/A
Parvimonas	male	-0.0109805	0.142936	0.708939	welch.test	PRJNA774299	Saliva	Periodontitis	#N/A
Treponema	female	0.00438597	0.490454	0.860008	welch.test	PRJNA774299	Saliva	Periodontitis	#N/A
Neisseria	female	0.00902014	0.289668	0.740871	welch.test	PRJNA774299	Saliva	Periodontitis	#N/A
Prevotella	female	0.000825488	0.900419	0.992636	welch.test	PRJNA774299	Saliva	Periodontitis	#N/A
Fretibacterium	male	-0.00603366	0.0218054	0.284641	welch.test	PRJNA774299	Saliva	Periodontitis	#N/A
Peptostreptococcus	female	0.000548668	0.893387	0.992636	welch.test	PRJNA774299	Saliva	Periodontitis	#N/A
Dialister	male	-0.0128287	0.00921016	0.279234	welch.test	PRJNA774299	Saliva	Periodontitis	#N/A
W5053	male	-0.00108017	0.330565	0.740871	welch.test	PRJNA774299	Saliva	Periodontitis	#N/A
Alloprevotella	female	0.00658321	0.334587	0.740871	welch.test	PRJNA774299	Saliva	Periodontitis	#N/A
[Eubacterium] nodatum group	female	0.00851574	0.175618	0.708939	welch.test	PRJNA774299	Saliva	Periodontitis	#N/A
Lautropia	male	-0.00650177	0.0229549	0.284641	welch.test	PRJNA774299	Saliva	Periodontitis	#N/A
Capnocytophaga	male	-0.00562785	0.0822679	0.566735	welch.test	PRJNA774299	Saliva	Periodontitis	#N/A
Phocaeicola	male	-0.00316902	0.257693	0.740871	welch.test	PRJNA774299	Saliva	Periodontitis	#N/A
Aggregatibacter	male	-0.000730075	0.86576	0.992636	welch.test	PRJNA774299	Saliva	Periodontitis	#N/A
Solobacterium	female	0.000313793	0.963296	0.995256	welch.test	PRJNA774299	Saliva	Periodontitis	#N/A
Candidatus Saccharimonas	female	0.0118531	0.124354	0.708939	welch.test	PRJNA774299	Saliva	Periodontitis	#N/A
Mogibacterium	female	0.0061628	0.159168	0.708939	welch.test	PRJNA774299	Saliva	Periodontitis	#N/A
Streptococcus	female	0.00334046	0.319419	0.768848	welch.test	PRJNA774981	Saliva	Periodontitis	#N/A
Tannerella	male	-0.00287415	0.550154	0.780447	welch.test	PRJNA774981	Saliva	Periodontitis	#N/A
Filifactor	male	-0.0026447	0.613206	0.813677	welch.test	PRJNA774981	Saliva	Periodontitis	#N/A
Parvimonas	female	0.0020781	0.713472	0.863676	welch.test	PRJNA774981	Saliva	Periodontitis	#N/A
Treponema	male	-0.00830815	0.108448	0.768848	welch.test	PRJNA774981	Saliva	Periodontitis	#N/A
Neisseria	male	-0.00525378	0.442232	0.780447	welch.test	PRJNA774981	Saliva	Periodontitis	#N/A
Prevotella	female	0.00442188	0.154675	0.768848	welch.test	PRJNA774981	Saliva	Periodontitis	#N/A
Fretibacterium	male	-0.00302704	0.488947	0.780447	welch.test	PRJNA774981	Saliva	Periodontitis	#N/A
Peptostreptococcus	female	0.00276991	0.599535	0.811136	welch.test	PRJNA774981	Saliva	Periodontitis	#N/A
Dialister	male	-0.000661729	0.887081	0.95489	welch.test	PRJNA774981	Saliva	Periodontitis	#N/A
W5053	male	-0.000180792	0.913406	0.95489	welch.test	PRJNA774981	Saliva	Periodontitis	#N/A
Alloprevotella	female	0.0096032	0.147567	0.768848	welch.test	PRJNA774981	Saliva	Periodontitis	#N/A
[Eubacterium] nodatum group	male	-0.00287937	0.529506	0.780447	welch.test	PRJNA774981	Saliva	Periodontitis	#N/A
Lautropia	female	0.00496981	0.206826	0.768848	welch.test	PRJNA774981	Saliva	Periodontitis	#N/A
Capnocytophaga	female	0.00246283	0.528369	0.780447	welch.test	PRJNA774981	Saliva	Periodontitis	#N/A
Phocaeicola	female	0.000701172	0.695646	0.863676	welch.test	PRJNA774981	Saliva	Periodontitis	#N/A
Aggregatibacter	female	0.00259089	0.511376	0.780447	welch.test	PRJNA774981	Saliva	Periodontitis	#N/A
Solobacterium	female	0.0127026	0.0229563	0.768848	welch.test	PRJNA774981	Saliva	Periodontitis	#N/A
Candidatus Saccharimonas	female	0.00129488	0.825997	0.934324	welch.test	PRJNA774981	Saliva	Periodontitis	#N/A
Moryella	male	-0.000823521	0.332195	0.768848	welch.test	PRJNA774981	Saliva	Periodontitis	#N/A
Mogibacterium	female	0.00371522	0.134203	0.768848	welch.test	PRJNA774981	Saliva	Periodontitis	#N/A
Streptococcus	male	-0.0103915	0.510438	0.82824	welch.test	PRJEB6047	Plaque	Periodontitis	#N/A
Tannerella	female	0.0210972	0.0211045	0.300539	welch.test	PRJEB6047	Plaque	Periodontitis	#N/A
Parvimonas	male	-0.00265499	0.798321	0.953605	welch.test	PRJEB6047	Plaque	Periodontitis	#N/A
Treponema	female	0.0138241	0.128236	0.70356	welch.test	PRJEB6047	Plaque	Periodontitis	#N/A
Neisseria	male	-0.0118289	0.242632	0.70356	welch.test	PRJEB6047	Plaque	Periodontitis	#N/A
Prevotella	female	0.0117327	0.30016	0.70356	welch.test	PRJEB6047	Plaque	Periodontitis	#N/A
Fretibacterium	female	0.0105061	0.279477	0.70356	welch.test	PRJEB6047	Plaque	Periodontitis	#N/A
Peptostreptococcus	male	-0.0209171	0.191396	0.70356	welch.test	PRJEB6047	Plaque	Periodontitis	#N/A
Dialister	male	-0.00710682	0.55216	0.82824	welch.test	PRJEB6047	Plaque	Periodontitis	#N/A
Capnocytophaga	female	0.00962745	0.530572	0.82824	welch.test	PRJEB6047	Plaque	Periodontitis	#N/A
Aggregatibacter	female	0.00129797	0.892309	0.953605	welch.test	PRJEB6047	Plaque	Periodontitis	#N/A
Solobacterium	female	0.0117908	0.30002	0.70356	welch.test	PRJEB6047	Plaque	Periodontitis	#N/A
Streptococcus	male	-0.00299139	0.298071	0.411868	welch.test	PRJNA324274	Plaque	Periodontitis	#N/A
Tannerella	female	0.00308589	0.313511	0.411868	welch.test	PRJNA324274	Plaque	Periodontitis	#N/A
Filifactor	female	0.0106078	0.000166419	0.0037167	welch.test	PRJNA324274	Plaque	Periodontitis	*
Parvimonas	female	0.0115107	8.05844e-06	0.000539915	welch.test	PRJNA324274	Plaque	Periodontitis	*
Treponema	female	0.00846353	0.00378317	0.0253473	welch.test	PRJNA324274	Plaque	Periodontitis	*
Neisseria	male	-0.000642453	0.828901	0.881529	welch.test	PRJNA324274	Plaque	Periodontitis	#N/A
Prevotella	male	-0.00382531	0.134659	0.284699	welch.test	PRJNA324274	Plaque	Periodontitis	#N/A
Fretibacterium	female	0.00862122	0.000812921	0.0136164	welch.test	PRJNA324274	Plaque	Periodontitis	*
Peptostreptococcus	male	-0.00230931	0.281106	0.411868	welch.test	PRJNA324274	Plaque	Periodontitis	#N/A
Dialister	male	-0.00668684	0.00366527	0.0253473	welch.test	PRJNA324274	Plaque	Periodontitis	*
W5053	male	-0.0014852	0.408406	0.497513	welch.test	PRJNA324274	Plaque	Periodontitis	#N/A
Alloprevotella	male	-0.00683258	0.00192508	0.0214967	welch.test	PRJNA324274	Plaque	Periodontitis	*
[Eubacterium] nodatum group	female	0.00723784	0.00374108	0.0253473	welch.test	PRJNA324274	Plaque	Periodontitis	*
Lautropia	male	-0.00548971	0.134309	0.284699	welch.test	PRJNA324274	Plaque	Periodontitis	#N/A
Capnocytophaga	male	-0.00409436	0.206	0.36321	welch.test	PRJNA324274	Plaque	Periodontitis	#N/A
Phocaeicola	female	0.000219326	0.910499	0.938514	welch.test	PRJNA324274	Plaque	Periodontitis	#N/A
Aggregatibacter	female	0.00773963	0.00298311	0.0253473	welch.test	PRJNA324274	Plaque	Periodontitis	*
Solobacterium	male	-0.00450757	0.00883642	0.0538218	welch.test	PRJNA324274	Plaque	Periodontitis	#N/A
Candidatus Saccharimonas	male	-0.00816794	6.75729e-05	0.00226369	welch.test	PRJNA324274	Plaque	Periodontitis	*
Moryella	male	-0.00397496	0.0189289	0.085824	welch.test	PRJNA324274	Plaque	Periodontitis	#N/A
Mogibacterium	female	0.00712606	0.00108848	0.0145856	welch.test	PRJNA324274	Plaque	Periodontitis	*
Streptococcus	male	-0.00219295	0.284246	0.689246	welch.test	PRJNA321534	Plaque	Periodontitis	#N/A
Tannerella	male	-5.68621e-05	0.974592	0.985857	welch.test	PRJNA321534	Plaque	Periodontitis	#N/A
Filifactor	male	-0.00105553	0.652687	0.925672	welch.test	PRJNA321534	Plaque	Periodontitis	#N/A
Parvimonas	male	-0.000349033	0.82581	0.92822	welch.test	PRJNA321534	Plaque	Periodontitis	#N/A
Treponema	female	0.000533202	0.763273	0.925672	welch.test	PRJNA321534	Plaque	Periodontitis	#N/A
Neisseria	male	-0.00288822	0.213126	0.610223	welch.test	PRJNA321534	Plaque	Periodontitis	#N/A
Prevotella	male	-0.00306879	0.0768352	0.47028	welch.test	PRJNA321534	Plaque	Periodontitis	#N/A
Fretibacterium	female	0.000674138	0.759355	0.925672	welch.test	PRJNA321534	Plaque	Periodontitis	#N/A
Peptostreptococcus	female	0.000378854	0.809897	0.92822	welch.test	PRJNA321534	Plaque	Periodontitis	#N/A
Dialister	female	0.00211404	0.278372	0.689246	welch.test	PRJNA321534	Plaque	Periodontitis	#N/A
W5053	male	-0.00117346	0.534814	0.894802	welch.test	PRJNA321534	Plaque	Periodontitis	#N/A
Alloprevotella	female	0.00324375	0.0821577	0.47028	welch.test	PRJNA321534	Plaque	Periodontitis	#N/A
[Eubacterium] nodatum group	female	0.00109905	0.531212	0.894802	welch.test	PRJNA321534	Plaque	Periodontitis	#N/A
Lautropia	male	-0.00546124	0.0037294	0.0928206	welch.test	PRJNA321534	Plaque	Periodontitis	#N/A
Capnocytophaga	male	-0.00154565	0.435326	0.881984	welch.test	PRJNA321534	Plaque	Periodontitis	#N/A
Phocaeicola	female	0.00314689	0.136474	0.610223	welch.test	PRJNA321534	Plaque	Periodontitis	#N/A
Aggregatibacter	male	-0.000655992	0.727929	0.925672	welch.test	PRJNA321534	Plaque	Periodontitis	#N/A
Solobacterium	male	-0.00198962	0.204817	0.610223	welch.test	PRJNA321534	Plaque	Periodontitis	#N/A
Moryella	female	0.00094932	0.493412	0.894802	welch.test	PRJNA321534	Plaque	Periodontitis	#N/A
Mogibacterium	female	0.000605806	0.708996	0.925672	welch.test	PRJNA321534	Plaque	Periodontitis	#N/A
Streptococcus	female	0.00479872	0.7341	0.848471	welch.test	PRJEB6047	Subgingival	Periodontitis	#N/A
Tannerella	female	0.016924	0.118525	0.474099	welch.test	PRJEB6047	Subgingival	Periodontitis	#N/A
Parvimonas	female	0.0136537	0.140923	0.507324	welch.test	PRJEB6047	Subgingival	Periodontitis	#N/A
Treponema	female	0.0223158	0.00361606	0.108174	welch.test	PRJEB6047	Subgingival	Periodontitis	#N/A
Neisseria	male	-0.00668765	0.503262	0.720623	welch.test	PRJEB6047	Subgingival	Periodontitis	#N/A
Prevotella	female	0.017274	0.0950046	0.474099	welch.test	PRJEB6047	Subgingival	Periodontitis	#N/A
Fretibacterium	female	0.00284791	0.786925	0.848471	welch.test	PRJEB6047	Subgingival	Periodontitis	#N/A
Peptostreptococcus	male	-0.010794	0.495538	0.720623	welch.test	PRJEB6047	Subgingival	Periodontitis	#N/A
Dialister	male	-0.00599417	0.684134	0.848471	welch.test	PRJEB6047	Subgingival	Periodontitis	#N/A
Capnocytophaga	female	0.0117045	0.332301	0.634254	welch.test	PRJEB6047	Subgingival	Periodontitis	#N/A
Aggregatibacter	female	0.0122185	0.233825	0.556183	welch.test	PRJEB6047	Subgingival	Periodontitis	#N/A
Solobacterium	male	-0.0166135	0.195846	0.556183	welch.test	PRJEB6047	Subgingival	Periodontitis	#N/A
Streptococcus	female	0.00210482	0.618675	0.762296	welch.test	PRJNA477241	Subgingival	Periodontitis	#N/A
Tannerella	male	-0.00360111	0.357694	0.533746	welch.test	PRJNA477241	Subgingival	Periodontitis	#N/A
Filifactor	male	-0.00805525	0.0495078	0.20914	welch.test	PRJNA477241	Subgingival	Periodontitis	#N/A
Parvimonas	male	-0.0104122	0.00565035	0.0389874	welch.test	PRJNA477241	Subgingival	Periodontitis	*
Treponema	female	0.00133067	0.664864	0.790959	welch.test	PRJNA477241	Subgingival	Periodontitis	#N/A
Neisseria	female	0.0198473	0.00018485	0.00733311	welch.test	PRJNA477241	Subgingival	Periodontitis	*
Prevotella	female	0.000966244	0.752662	0.835537	welch.test	PRJNA477241	Subgingival	Periodontitis	#N/A
Fretibacterium	female	3.97569e-05	0.99136	0.99136	welch.test	PRJNA477241	Subgingival	Periodontitis	#N/A
Peptostreptococcus	male	-0.00963455	0.00235381	0.0261193	welch.test	PRJNA477241	Subgingival	Periodontitis	*
Dialister	male	-0.00224391	0.500354	0.6689	welch.test	PRJNA477241	Subgingival	Periodontitis	#N/A
W5053	male	-0.0107095	0.000963165	0.0166146	welch.test	PRJNA477241	Subgingival	Periodontitis	*
[Eubacterium] nodatum group	male	-0.00918285	0.00904338	0.0500967	welch.test	PRJNA477241	Subgingival	Periodontitis	#N/A
Lautropia	female	0.0108469	0.00436649	0.0334764	welch.test	PRJNA477241	Subgingival	Periodontitis	*
Capnocytophaga	female	0.0131762	0.000391148	0.0089964	welch.test	PRJNA477241	Subgingival	Periodontitis	*
Phocaeicola	male	-0.00684343	0.00254181	0.0261193	welch.test	PRJNA477241	Subgingival	Periodontitis	*
Solobacterium	male	-0.00761755	0.00264978	0.0261193	welch.test	PRJNA477241	Subgingival	Periodontitis	*
Moryella	male	-0.00742573	0.0041789	0.0334764	welch.test	PRJNA477241	Subgingival	Periodontitis	*
Mogibacterium	male	-0.00643758	0.0130175	0.0641578	welch.test	PRJNA477241	Subgingival	Periodontitis	#N/A
Pelospora	male	-0.00799194	0.000212554	0.00733311	welch.test	PRJNA477241	Subgingival	Periodontitis	*
Streptococcus	female	0.00549125	0.00014445	0.0104004	welch.test	PRJNA773202	Subgingival	Periodontitis	*
Tannerella	female	0.00483517	0.00104415	0.0310688	welch.test	PRJNA773202	Subgingival	Periodontitis	*
Filifactor	male	-0.00392802	0.228347	0.566931	welch.test	PRJNA773202	Subgingival	Periodontitis	#N/A
Parvimonas	female	0.00074883	0.739163	0.886996	welch.test	PRJNA773202	Subgingival	Periodontitis	#N/A
Treponema	female	0.00362117	0.016344	0.147911	welch.test	PRJNA773202	Subgingival	Periodontitis	#N/A
Neisseria	male	-0.00156864	0.561069	0.818525	welch.test	PRJNA773202	Subgingival	Periodontitis	#N/A
Prevotella	female	0.0048465	0.00129453	0.0310688	welch.test	PRJNA773202	Subgingival	Periodontitis	*
Fretibacterium	female	0.000498757	0.793279	0.913803	welch.test	PRJNA773202	Subgingival	Periodontitis	#N/A
Peptostreptococcus	female	0.000344982	0.910178	0.963718	welch.test	PRJNA773202	Subgingival	Periodontitis	#N/A
Dialister	male	-0.00594463	0.0241102	0.173594	welch.test	PRJNA773202	Subgingival	Periodontitis	#N/A
W5053	female	0.00147941	0.71027	0.881715	welch.test	PRJNA773202	Subgingival	Periodontitis	#N/A
Alloprevotella	female	0.00276082	0.392062	0.721227	welch.test	PRJNA773202	Subgingival	Periodontitis	#N/A
[Eubacterium] nodatum group	male	-0.000474423	0.856317	0.934164	welch.test	PRJNA773202	Subgingival	Periodontitis	#N/A
Lautropia	female	0.0027431	0.215438	0.554085	welch.test	PRJNA773202	Subgingival	Periodontitis	#N/A
Capnocytophaga	female	0.00514601	0.0603416	0.34946	welch.test	PRJNA773202	Subgingival	Periodontitis	#N/A
Phocaeicola	male	-0.0022916	0.456241	0.765482	welch.test	PRJNA773202	Subgingival	Periodontitis	#N/A
Aggregatibacter	male	-0.000757082	0.81227	0.913803	welch.test	PRJNA773202	Subgingival	Periodontitis	#N/A
Solobacterium	male	-0.00701885	0.0155398	0.147911	welch.test	PRJNA773202	Subgingival	Periodontitis	#N/A
Candidatus Saccharimonas	male	-8.05085e-05	0.935981	0.976676	welch.test	PRJNA773202	Subgingival	Periodontitis	#N/A
Moryella	male	-0.00359664	0.205822	0.554085	welch.test	PRJNA773202	Subgingival	Periodontitis	#N/A
Mogibacterium	male	-0.000648808	0.372393	0.705586	welch.test	PRJNA773202	Subgingival	Periodontitis	#N/A

## Sheet: BarPlot_Phyla_Healthy
Phylum	Sex	BioProject	Site	Abn	LongLabel
Acidobacteriota	M	PRJNA321534	Saliva	0	PRJNA321534 - Healthy - Saliva
Acidobacteriota	F	PRJNA321534	Saliva	0	PRJNA321534 - Healthy - Saliva
Actinobacteriota	M	PRJNA321534	Saliva	2466.29	PRJNA321534 - Healthy - Saliva
Actinobacteriota	F	PRJNA321534	Saliva	1627.75	PRJNA321534 - Healthy - Saliva
Bacteroidota	M	PRJNA321534	Saliva	6763	PRJNA321534 - Healthy - Saliva
Bacteroidota	F	PRJNA321534	Saliva	5498.25	PRJNA321534 - Healthy - Saliva
Campylobacterota	M	PRJNA321534	Saliva	238.857	PRJNA321534 - Healthy - Saliva
Campylobacterota	F	PRJNA321534	Saliva	446.25	PRJNA321534 - Healthy - Saliva
Chloroflexi	M	PRJNA321534	Saliva	0	PRJNA321534 - Healthy - Saliva
Chloroflexi	F	PRJNA321534	Saliva	0	PRJNA321534 - Healthy - Saliva
Deinococcota	M	PRJNA321534	Saliva	0	PRJNA321534 - Healthy - Saliva
Deinococcota	F	PRJNA321534	Saliva	1	PRJNA321534 - Healthy - Saliva
Desulfobacterota	M	PRJNA321534	Saliva	6.85714	PRJNA321534 - Healthy - Saliva
Desulfobacterota	F	PRJNA321534	Saliva	0	PRJNA321534 - Healthy - Saliva
Euryarchaeota	M	PRJNA321534	Saliva	0	PRJNA321534 - Healthy - Saliva
Euryarchaeota	F	PRJNA321534	Saliva	0	PRJNA321534 - Healthy - Saliva
Firmicutes	M	PRJNA321534	Saliva	12008.3	PRJNA321534 - Healthy - Saliva
Firmicutes	F	PRJNA321534	Saliva	9221.75	PRJNA321534 - Healthy - Saliva
Fusobacteriota	M	PRJNA321534	Saliva	1019.14	PRJNA321534 - Healthy - Saliva
Fusobacteriota	F	PRJNA321534	Saliva	891	PRJNA321534 - Healthy - Saliva
Patescibacteria	M	PRJNA321534	Saliva	0	PRJNA321534 - Healthy - Saliva
Patescibacteria	F	PRJNA321534	Saliva	0	PRJNA321534 - Healthy - Saliva
Proteobacteria	M	PRJNA321534	Saliva	4662.43	PRJNA321534 - Healthy - Saliva
Proteobacteria	F	PRJNA321534	Saliva	7645.5	PRJNA321534 - Healthy - Saliva
Spirochaetota	M	PRJNA321534	Saliva	52.1429	PRJNA321534 - Healthy - Saliva
Spirochaetota	F	PRJNA321534	Saliva	61	PRJNA321534 - Healthy - Saliva
Synergistota	M	PRJNA321534	Saliva	11.8571	PRJNA321534 - Healthy - Saliva
Synergistota	F	PRJNA321534	Saliva	3.75	PRJNA321534 - Healthy - Saliva
Verrucomicrobiota	M	PRJNA321534	Saliva	1	PRJNA321534 - Healthy - Saliva
Verrucomicrobiota	F	PRJNA321534	Saliva	2.25	PRJNA321534 - Healthy - Saliva
Acidobacteriota	M	PRJNA774299	Saliva	0	PRJNA774299 - Healthy - Saliva
Acidobacteriota	F	PRJNA774299	Saliva	0	PRJNA774299 - Healthy - Saliva
Actinobacteriota	M	PRJNA774299	Saliva	3828.14	PRJNA774299 - Healthy - Saliva
Actinobacteriota	F	PRJNA774299	Saliva	4656.2	PRJNA774299 - Healthy - Saliva
Bacteroidota	M	PRJNA774299	Saliva	14744.4	PRJNA774299 - Healthy - Saliva
Bacteroidota	F	PRJNA774299	Saliva	12570.8	PRJNA774299 - Healthy - Saliva
Campylobacterota	M	PRJNA774299	Saliva	446.357	PRJNA774299 - Healthy - Saliva
Campylobacterota	F	PRJNA774299	Saliva	819.2	PRJNA774299 - Healthy - Saliva
Chloroflexi	M	PRJNA774299	Saliva	0	PRJNA774299 - Healthy - Saliva
Chloroflexi	F	PRJNA774299	Saliva	0	PRJNA774299 - Healthy - Saliva
Deinococcota	M	PRJNA774299	Saliva	0	PRJNA774299 - Healthy - Saliva
Deinococcota	F	PRJNA774299	Saliva	0	PRJNA774299 - Healthy - Saliva
Desulfobacterota	M	PRJNA774299	Saliva	0	PRJNA774299 - Healthy - Saliva
Desulfobacterota	F	PRJNA774299	Saliva	0	PRJNA774299 - Healthy - Saliva
Euryarchaeota	M	PRJNA774299	Saliva	0	PRJNA774299 - Healthy - Saliva
Euryarchaeota	F	PRJNA774299	Saliva	0	PRJNA774299 - Healthy - Saliva
Firmicutes	M	PRJNA774299	Saliva	17802.9	PRJNA774299 - Healthy - Saliva
Firmicutes	F	PRJNA774299	Saliva	22581.6	PRJNA774299 - Healthy - Saliva
Fusobacteriota	M	PRJNA774299	Saliva	10264.5	PRJNA774299 - Healthy - Saliva
Fusobacteriota	F	PRJNA774299	Saliva	9201.4	PRJNA774299 - Healthy - Saliva
Patescibacteria	M	PRJNA774299	Saliva	2262.21	PRJNA774299 - Healthy - Saliva
Patescibacteria	F	PRJNA774299	Saliva	1749.2	PRJNA774299 - Healthy - Saliva
Proteobacteria	M	PRJNA774299	Saliva	4956.64	PRJNA774299 - Healthy - Saliva
Proteobacteria	F	PRJNA774299	Saliva	6661	PRJNA774299 - Healthy - Saliva
Spirochaetota	M	PRJNA774299	Saliva	56.5714	PRJNA774299 - Healthy - Saliva
Spirochaetota	F	PRJNA774299	Saliva	12.2	PRJNA774299 - Healthy - Saliva
Synergistota	M	PRJNA774299	Saliva	0.857143	PRJNA774299 - Healthy - Saliva
Synergistota	F	PRJNA774299	Saliva	0	PRJNA774299 - Healthy - Saliva
Verrucomicrobiota	M	PRJNA774299	Saliva	0	PRJNA774299 - Healthy - Saliva
Verrucomicrobiota	F	PRJNA774299	Saliva	0	PRJNA774299 - Healthy - Saliva
Acidobacteriota	M	PRJNA774981	Saliva	0	PRJNA774981 - Healthy - Saliva
Acidobacteriota	F	PRJNA774981	Saliva	0	PRJNA774981 - Healthy - Saliva
Actinobacteriota	M	PRJNA774981	Saliva	9997.11	PRJNA774981 - Healthy - Saliva
Actinobacteriota	F	PRJNA774981	Saliva	10202.4	PRJNA774981 - Healthy - Saliva
Bacteroidota	M	PRJNA774981	Saliva	27832	PRJNA774981 - Healthy - Saliva
Bacteroidota	F	PRJNA774981	Saliva	25300.4	PRJNA774981 - Healthy - Saliva
Campylobacterota	M	PRJNA774981	Saliva	583	PRJNA774981 - Healthy - Saliva
Campylobacterota	F	PRJNA774981	Saliva	1147.93	PRJNA774981 - Healthy - Saliva
Chloroflexi	M	PRJNA774981	Saliva	0	PRJNA774981 - Healthy - Saliva
Chloroflexi	F	PRJNA774981	Saliva	0	PRJNA774981 - Healthy - Saliva
Deinococcota	M	PRJNA774981	Saliva	0	PRJNA774981 - Healthy - Saliva
Deinococcota	F	PRJNA774981	Saliva	0	PRJNA774981 - Healthy - Saliva
Desulfobacterota	M	PRJNA774981	Saliva	0	PRJNA774981 - Healthy - Saliva
Desulfobacterota	F	PRJNA774981	Saliva	0.571429	PRJNA774981 - Healthy - Saliva
Euryarchaeota	M	PRJNA774981	Saliva	0	PRJNA774981 - Healthy - Saliva
Euryarchaeota	F	PRJNA774981	Saliva	0	PRJNA774981 - Healthy - Saliva
Firmicutes	M	PRJNA774981	Saliva	43304.4	PRJNA774981 - Healthy - Saliva
Firmicutes	F	PRJNA774981	Saliva	43139.5	PRJNA774981 - Healthy - Saliva
Fusobacteriota	M	PRJNA774981	Saliva	11998.3	PRJNA774981 - Healthy - Saliva
Fusobacteriota	F	PRJNA774981	Saliva	13175.5	PRJNA774981 - Healthy - Saliva
Patescibacteria	M	PRJNA774981	Saliva	3275.56	PRJNA774981 - Healthy - Saliva
Patescibacteria	F	PRJNA774981	Saliva	5259.14	PRJNA774981 - Healthy - Saliva
Proteobacteria	M	PRJNA774981	Saliva	10644.4	PRJNA774981 - Healthy - Saliva
Proteobacteria	F	PRJNA774981	Saliva	14558.3	PRJNA774981 - Healthy - Saliva
Spirochaetota	M	PRJNA774981	Saliva	48.4444	PRJNA774981 - Healthy - Saliva
Spirochaetota	F	PRJNA774981	Saliva	203.214	PRJNA774981 - Healthy - Saliva
Synergistota	M	PRJNA774981	Saliva	0.888889	PRJNA774981 - Healthy - Saliva
Synergistota	F	PRJNA774981	Saliva	19.8571	PRJNA774981 - Healthy - Saliva
Verrucomicrobiota	M	PRJNA774981	Saliva	0	PRJNA774981 - Healthy - Saliva
Verrucomicrobiota	F	PRJNA774981	Saliva	0	PRJNA774981 - Healthy - Saliva
Acidobacteriota	M	PRJEB6047	Plaque	0	PRJEB6047 - Healthy - Plaque
Acidobacteriota	F	PRJEB6047	Plaque	0	PRJEB6047 - Healthy - Plaque
Actinobacteriota	M	PRJEB6047	Plaque	9319.5	PRJEB6047 - Healthy - Plaque
Actinobacteriota	F	PRJEB6047	Plaque	4581.25	PRJEB6047 - Healthy - Plaque
Bacteroidota	M	PRJEB6047	Plaque	1156	PRJEB6047 - Healthy - Plaque
Bacteroidota	F	PRJEB6047	Plaque	1472.38	PRJEB6047 - Healthy - Plaque
Campylobacterota	M	PRJEB6047	Plaque	1403.5	PRJEB6047 - Healthy - Plaque
Campylobacterota	F	PRJEB6047	Plaque	877.625	PRJEB6047 - Healthy - Plaque
Chloroflexi	M	PRJEB6047	Plaque	0	PRJEB6047 - Healthy - Plaque
Chloroflexi	F	PRJEB6047	Plaque	0	PRJEB6047 - Healthy - Plaque
Deinococcota	M	PRJEB6047	Plaque	0	PRJEB6047 - Healthy - Plaque
Deinococcota	F	PRJEB6047	Plaque	0	PRJEB6047 - Healthy - Plaque
Desulfobacterota	M	PRJEB6047	Plaque	0	PRJEB6047 - Healthy - Plaque
Desulfobacterota	F	PRJEB6047	Plaque	11.875	PRJEB6047 - Healthy - Plaque
Euryarchaeota	M	PRJEB6047	Plaque	0	PRJEB6047 - Healthy - Plaque
Euryarchaeota	F	PRJEB6047	Plaque	0	PRJEB6047 - Healthy - Plaque
Firmicutes	M	PRJEB6047	Plaque	12712.5	PRJEB6047 - Healthy - Plaque
Firmicutes	F	PRJEB6047	Plaque	18360.4	PRJEB6047 - Healthy - Plaque
Fusobacteriota	M	PRJEB6047	Plaque	4468.5	PRJEB6047 - Healthy - Plaque
Fusobacteriota	F	PRJEB6047	Plaque	5518.5	PRJEB6047 - Healthy - Plaque
Patescibacteria	M	PRJEB6047	Plaque	272.5	PRJEB6047 - Healthy - Plaque
Patescibacteria	F	PRJEB6047	Plaque	1017.75	PRJEB6047 - Healthy - Plaque
Proteobacteria	M	PRJEB6047	Plaque	1132	PRJEB6047 - Healthy - Plaque
Proteobacteria	F	PRJEB6047	Plaque	2028.62	PRJEB6047 - Healthy - Plaque
Spirochaetota	M	PRJEB6047	Plaque	57	PRJEB6047 - Healthy - Plaque
Spirochaetota	F	PRJEB6047	Plaque	1.25	PRJEB6047 - Healthy - Plaque
Synergistota	M	PRJEB6047	Plaque	21.5	PRJEB6047 - Healthy - Plaque
Synergistota	F	PRJEB6047	Plaque	0	PRJEB6047 - Healthy - Plaque
Verrucomicrobiota	M	PRJEB6047	Plaque	0	PRJEB6047 - Healthy - Plaque
Verrucomicrobiota	F	PRJEB6047	Plaque	0	PRJEB6047 - Healthy - Plaque
Acidobacteriota	M	PRJNA321534	Plaque	0	PRJNA321534 - Healthy - Plaque
Acidobacteriota	F	PRJNA321534	Plaque	0	PRJNA321534 - Healthy - Plaque
Actinobacteriota	M	PRJNA321534	Plaque	4883.44	PRJNA321534 - Healthy - Plaque
Actinobacteriota	F	PRJNA321534	Plaque	3346.44	PRJNA321534 - Healthy - Plaque
Bacteroidota	M	PRJNA321534	Plaque	3998	PRJNA321534 - Healthy - Plaque
Bacteroidota	F	PRJNA321534	Plaque	4007	PRJNA321534 - Healthy - Plaque
Campylobacterota	M	PRJNA321534	Plaque	620.444	PRJNA321534 - Healthy - Plaque
Campylobacterota	F	PRJNA321534	Plaque	605.111	PRJNA321534 - Healthy - Plaque
Chloroflexi	M	PRJNA321534	Plaque	0.166667	PRJNA321534 - Healthy - Plaque
Chloroflexi	F	PRJNA321534	Plaque	8.11111	PRJNA321534 - Healthy - Plaque
Deinococcota	M	PRJNA321534	Plaque	5.72222	PRJNA321534 - Healthy - Plaque
Deinococcota	F	PRJNA321534	Plaque	1.66667	PRJNA321534 - Healthy - Plaque
Desulfobacterota	M	PRJNA321534	Plaque	2.11111	PRJNA321534 - Healthy - Plaque
Desulfobacterota	F	PRJNA321534	Plaque	231.444	PRJNA321534 - Healthy - Plaque
Euryarchaeota	M	PRJNA321534	Plaque	0	PRJNA321534 - Healthy - Plaque
Euryarchaeota	F	PRJNA321534	Plaque	0	PRJNA321534 - Healthy - Plaque
Firmicutes	M	PRJNA321534	Plaque	5739.11	PRJNA321534 - Healthy - Plaque
Firmicutes	F	PRJNA321534	Plaque	3791.56	PRJNA321534 - Healthy - Plaque
Fusobacteriota	M	PRJNA321534	Plaque	7347.94	PRJNA321534 - Healthy - Plaque
Fusobacteriota	F	PRJNA321534	Plaque	5051.89	PRJNA321534 - Healthy - Plaque
Patescibacteria	M	PRJNA321534	Plaque	0	PRJNA321534 - Healthy - Plaque
Patescibacteria	F	PRJNA321534	Plaque	0	PRJNA321534 - Healthy - Plaque
Proteobacteria	M	PRJNA321534	Plaque	2022.44	PRJNA321534 - Healthy - Plaque
Proteobacteria	F	PRJNA321534	Plaque	1000.78	PRJNA321534 - Healthy - Plaque
Spirochaetota	M	PRJNA321534	Plaque	265.111	PRJNA321534 - Healthy - Plaque
Spirochaetota	F	PRJNA321534	Plaque	618	PRJNA321534 - Healthy - Plaque
Synergistota	M	PRJNA321534	Plaque	15.6667	PRJNA321534 - Healthy - Plaque
Synergistota	F	PRJNA321534	Plaque	146	PRJNA321534 - Healthy - Plaque
Verrucomicrobiota	M	PRJNA321534	Plaque	19.4444	PRJNA321534 - Healthy - Plaque
Verrucomicrobiota	F	PRJNA321534	Plaque	28.2222	PRJNA321534 - Healthy - Plaque
Acidobacteriota	M	PRJEB6047	Subgingival	0	PRJEB6047 - Healthy - Subgingival
Acidobacteriota	F	PRJEB6047	Subgingival	0	PRJEB6047 - Healthy - Subgingival
Actinobacteriota	M	PRJEB6047	Subgingival	3777.67	PRJEB6047 - Healthy - Subgingival
Actinobacteriota	F	PRJEB6047	Subgingival	4929.88	PRJEB6047 - Healthy - Subgingival
Bacteroidota	M	PRJEB6047	Subgingival	645.667	PRJEB6047 - Healthy - Subgingival
Bacteroidota	F	PRJEB6047	Subgingival	1656.75	PRJEB6047 - Healthy - Subgingival
Campylobacterota	M	PRJEB6047	Subgingival	3597.33	PRJEB6047 - Healthy - Subgingival
Campylobacterota	F	PRJEB6047	Subgingival	1775.88	PRJEB6047 - Healthy - Subgingival
Chloroflexi	M	PRJEB6047	Subgingival	0	PRJEB6047 - Healthy - Subgingival
Chloroflexi	F	PRJEB6047	Subgingival	0	PRJEB6047 - Healthy - Subgingival
Deinococcota	M	PRJEB6047	Subgingival	0	PRJEB6047 - Healthy - Subgingival
Deinococcota	F	PRJEB6047	Subgingival	0	PRJEB6047 - Healthy - Subgingival
Desulfobacterota	M	PRJEB6047	Subgingival	0	PRJEB6047 - Healthy - Subgingival
Desulfobacterota	F	PRJEB6047	Subgingival	0.625	PRJEB6047 - Healthy - Subgingival
Euryarchaeota	M	PRJEB6047	Subgingival	0	PRJEB6047 - Healthy - Subgingival
Euryarchaeota	F	PRJEB6047	Subgingival	0	PRJEB6047 - Healthy - Subgingival
Firmicutes	M	PRJEB6047	Subgingival	14861	PRJEB6047 - Healthy - Subgingival
Firmicutes	F	PRJEB6047	Subgingival	11797.4	PRJEB6047 - Healthy - Subgingival
Fusobacteriota	M	PRJEB6047	Subgingival	8872	PRJEB6047 - Healthy - Subgingival
Fusobacteriota	F	PRJEB6047	Subgingival	9160.62	PRJEB6047 - Healthy - Subgingival
Patescibacteria	M	PRJEB6047	Subgingival	673	PRJEB6047 - Healthy - Subgingival
Patescibacteria	F	PRJEB6047	Subgingival	1758.75	PRJEB6047 - Healthy - Subgingival
Proteobacteria	M	PRJEB6047	Subgingival	1389.33	PRJEB6047 - Healthy - Subgingival
Proteobacteria	F	PRJEB6047	Subgingival	889.125	PRJEB6047 - Healthy - Subgingival
Spirochaetota	M	PRJEB6047	Subgingival	43.6667	PRJEB6047 - Healthy - Subgingival
Spirochaetota	F	PRJEB6047	Subgingival	52.625	PRJEB6047 - Healthy - Subgingival
Synergistota	M	PRJEB6047	Subgingival	13.6667	PRJEB6047 - Healthy - Subgingival
Synergistota	F	PRJEB6047	Subgingival	25.875	PRJEB6047 - Healthy - Subgingival
Verrucomicrobiota	M	PRJEB6047	Subgingival	0	PRJEB6047 - Healthy - Subgingival
Verrucomicrobiota	F	PRJEB6047	Subgingival	0	PRJEB6047 - Healthy - Subgingival
Acidobacteriota	M	PRJNA773202	Subgingival	0	PRJNA773202 - Healthy - Subgingival
Acidobacteriota	F	PRJNA773202	Subgingival	0	PRJNA773202 - Healthy - Subgingival
Actinobacteriota	M	PRJNA773202	Subgingival	5613.95	PRJNA773202 - Healthy - Subgingival
Actinobacteriota	F	PRJNA773202	Subgingival	6570.5	PRJNA773202 - Healthy - Subgingival
Bacteroidota	M	PRJNA773202	Subgingival	24840.8	PRJNA773202 - Healthy - Subgingival
Bacteroidota	F	PRJNA773202	Subgingival	22795.7	PRJNA773202 - Healthy - Subgingival
Campylobacterota	M	PRJNA773202	Subgingival	2554.71	PRJNA773202 - Healthy - Subgingival
Campylobacterota	F	PRJNA773202	Subgingival	3053	PRJNA773202 - Healthy - Subgingival
Chloroflexi	M	PRJNA773202	Subgingival	16.5238	PRJNA773202 - Healthy - Subgingival
Chloroflexi	F	PRJNA773202	Subgingival	48.5769	PRJNA773202 - Healthy - Subgingival
Deinococcota	M	PRJNA773202	Subgingival	0	PRJNA773202 - Healthy - Subgingival
Deinococcota	F	PRJNA773202	Subgingival	0	PRJNA773202 - Healthy - Subgingival
Desulfobacterota	M	PRJNA773202	Subgingival	101.143	PRJNA773202 - Healthy - Subgingival
Desulfobacterota	F	PRJNA773202	Subgingival	125.538	PRJNA773202 - Healthy - Subgingival
Euryarchaeota	M	PRJNA773202	Subgingival	0	PRJNA773202 - Healthy - Subgingival
Euryarchaeota	F	PRJNA773202	Subgingival	0	PRJNA773202 - Healthy - Subgingival
Firmicutes	M	PRJNA773202	Subgingival	35313.7	PRJNA773202 - Healthy - Subgingival
Firmicutes	F	PRJNA773202	Subgingival	35037	PRJNA773202 - Healthy - Subgingival
Fusobacteriota	M	PRJNA773202	Subgingival	21154.2	PRJNA773202 - Healthy - Subgingival
Fusobacteriota	F	PRJNA773202	Subgingival	22252.4	PRJNA773202 - Healthy - Subgingival
Patescibacteria	M	PRJNA773202	Subgingival	771.19	PRJNA773202 - Healthy - Subgingival
Patescibacteria	F	PRJNA773202	Subgingival	447.231	PRJNA773202 - Healthy - Subgingival
Proteobacteria	M	PRJNA773202	Subgingival	17372.2	PRJNA773202 - Healthy - Subgingival
Proteobacteria	F	PRJNA773202	Subgingival	21066.1	PRJNA773202 - Healthy - Subgingival
Spirochaetota	M	PRJNA773202	Subgingival	3628.19	PRJNA773202 - Healthy - Subgingival
Spirochaetota	F	PRJNA773202	Subgingival	2050.38	PRJNA773202 - Healthy - Subgingival
Synergistota	M	PRJNA773202	Subgingival	995.81	PRJNA773202 - Healthy - Subgingival
Synergistota	F	PRJNA773202	Subgingival	684.115	PRJNA773202 - Healthy - Subgingival
Verrucomicrobiota	M	PRJNA773202	Subgingival	0	PRJNA773202 - Healthy - Subgingival
Verrucomicrobiota	F	PRJNA773202	Subgingival	0	PRJNA773202 - Healthy - Subgingival

## Sheet: BarPlot_Phyla_Perio
Phylum	Sex	BioProject	Site	Abn	LongLabel
Acidobacteriota	M	PRJNA321534	Saliva	0	PRJNA321534 - Periodontitis - Saliva
Acidobacteriota	F	PRJNA321534	Saliva	0	PRJNA321534 - Periodontitis - Saliva
Actinobacteriota	M	PRJNA321534	Saliva	1406.15	PRJNA321534 - Periodontitis - Saliva
Actinobacteriota	F	PRJNA321534	Saliva	1603.82	PRJNA321534 - Periodontitis - Saliva
Bacteroidota	M	PRJNA321534	Saliva	5642.5	PRJNA321534 - Periodontitis - Saliva
Bacteroidota	F	PRJNA321534	Saliva	5760.09	PRJNA321534 - Periodontitis - Saliva
Campylobacterota	M	PRJNA321534	Saliva	374.9	PRJNA321534 - Periodontitis - Saliva
Campylobacterota	F	PRJNA321534	Saliva	428.091	PRJNA321534 - Periodontitis - Saliva
Chloroflexi	M	PRJNA321534	Saliva	1.85	PRJNA321534 - Periodontitis - Saliva
Chloroflexi	F	PRJNA321534	Saliva	3.54545	PRJNA321534 - Periodontitis - Saliva
Deinococcota	M	PRJNA321534	Saliva	7.55	PRJNA321534 - Periodontitis - Saliva
Deinococcota	F	PRJNA321534	Saliva	2.27273	PRJNA321534 - Periodontitis - Saliva
Desulfobacterota	M	PRJNA321534	Saliva	21.2	PRJNA321534 - Periodontitis - Saliva
Desulfobacterota	F	PRJNA321534	Saliva	65.5455	PRJNA321534 - Periodontitis - Saliva
Euryarchaeota	M	PRJNA321534	Saliva	0	PRJNA321534 - Periodontitis - Saliva
Euryarchaeota	F	PRJNA321534	Saliva	0	PRJNA321534 - Periodontitis - Saliva
Firmicutes	M	PRJNA321534	Saliva	7796.1	PRJNA321534 - Periodontitis - Saliva
Firmicutes	F	PRJNA321534	Saliva	9566.27	PRJNA321534 - Periodontitis - Saliva
Fusobacteriota	M	PRJNA321534	Saliva	2352.2	PRJNA321534 - Periodontitis - Saliva
Fusobacteriota	F	PRJNA321534	Saliva	2976	PRJNA321534 - Periodontitis - Saliva
Patescibacteria	M	PRJNA321534	Saliva	0	PRJNA321534 - Periodontitis - Saliva
Patescibacteria	F	PRJNA321534	Saliva	0	PRJNA321534 - Periodontitis - Saliva
Proteobacteria	M	PRJNA321534	Saliva	4598.55	PRJNA321534 - Periodontitis - Saliva
Proteobacteria	F	PRJNA321534	Saliva	4035.73	PRJNA321534 - Periodontitis - Saliva
Spirochaetota	M	PRJNA321534	Saliva	357.05	PRJNA321534 - Periodontitis - Saliva
Spirochaetota	F	PRJNA321534	Saliva	710.091	PRJNA321534 - Periodontitis - Saliva
Synergistota	M	PRJNA321534	Saliva	133.3	PRJNA321534 - Periodontitis - Saliva
Synergistota	F	PRJNA321534	Saliva	167.136	PRJNA321534 - Periodontitis - Saliva
Verrucomicrobiota	M	PRJNA321534	Saliva	4.75	PRJNA321534 - Periodontitis - Saliva
Verrucomicrobiota	F	PRJNA321534	Saliva	3.45455	PRJNA321534 - Periodontitis - Saliva
Acidobacteriota	M	PRJNA774299	Saliva	0	PRJNA774299 - Periodontitis - Saliva
Acidobacteriota	F	PRJNA774299	Saliva	0	PRJNA774299 - Periodontitis - Saliva
Actinobacteriota	M	PRJNA774299	Saliva	2667.26	PRJNA774299 - Periodontitis - Saliva
Actinobacteriota	F	PRJNA774299	Saliva	2905.12	PRJNA774299 - Periodontitis - Saliva
Bacteroidota	M	PRJNA774299	Saliva	10106.6	PRJNA774299 - Periodontitis - Saliva
Bacteroidota	F	PRJNA774299	Saliva	8745.75	PRJNA774299 - Periodontitis - Saliva
Campylobacterota	M	PRJNA774299	Saliva	403.632	PRJNA774299 - Periodontitis - Saliva
Campylobacterota	F	PRJNA774299	Saliva	405	PRJNA774299 - Periodontitis - Saliva
Chloroflexi	M	PRJNA774299	Saliva	0.210526	PRJNA774299 - Periodontitis - Saliva
Chloroflexi	F	PRJNA774299	Saliva	0	PRJNA774299 - Periodontitis - Saliva
Deinococcota	M	PRJNA774299	Saliva	0	PRJNA774299 - Periodontitis - Saliva
Deinococcota	F	PRJNA774299	Saliva	0	PRJNA774299 - Periodontitis - Saliva
Desulfobacterota	M	PRJNA774299	Saliva	1.47368	PRJNA774299 - Periodontitis - Saliva
Desulfobacterota	F	PRJNA774299	Saliva	1.875	PRJNA774299 - Periodontitis - Saliva
Euryarchaeota	M	PRJNA774299	Saliva	0	PRJNA774299 - Periodontitis - Saliva
Euryarchaeota	F	PRJNA774299	Saliva	0	PRJNA774299 - Periodontitis - Saliva
Firmicutes	M	PRJNA774299	Saliva	15460.8	PRJNA774299 - Periodontitis - Saliva
Firmicutes	F	PRJNA774299	Saliva	15979.5	PRJNA774299 - Periodontitis - Saliva
Fusobacteriota	M	PRJNA774299	Saliva	5008.95	PRJNA774299 - Periodontitis - Saliva
Fusobacteriota	F	PRJNA774299	Saliva	5240.25	PRJNA774299 - Periodontitis - Saliva
Patescibacteria	M	PRJNA774299	Saliva	1437.84	PRJNA774299 - Periodontitis - Saliva
Patescibacteria	F	PRJNA774299	Saliva	2030.5	PRJNA774299 - Periodontitis - Saliva
Proteobacteria	M	PRJNA774299	Saliva	2789.21	PRJNA774299 - Periodontitis - Saliva
Proteobacteria	F	PRJNA774299	Saliva	3037.5	PRJNA774299 - Periodontitis - Saliva
Spirochaetota	M	PRJNA774299	Saliva	276.105	PRJNA774299 - Periodontitis - Saliva
Spirochaetota	F	PRJNA774299	Saliva	122.5	PRJNA774299 - Periodontitis - Saliva
Synergistota	M	PRJNA774299	Saliva	40.9474	PRJNA774299 - Periodontitis - Saliva
Synergistota	F	PRJNA774299	Saliva	0	PRJNA774299 - Periodontitis - Saliva
Verrucomicrobiota	M	PRJNA774299	Saliva	0	PRJNA774299 - Periodontitis - Saliva
Verrucomicrobiota	F	PRJNA774299	Saliva	0	PRJNA774299 - Periodontitis - Saliva
Acidobacteriota	M	PRJNA774981	Saliva	0	PRJNA774981 - Periodontitis - Saliva
Acidobacteriota	F	PRJNA774981	Saliva	0	PRJNA774981 - Periodontitis - Saliva
Actinobacteriota	M	PRJNA774981	Saliva	4800.41	PRJNA774981 - Periodontitis - Saliva
Actinobacteriota	F	PRJNA774981	Saliva	6383.73	PRJNA774981 - Periodontitis - Saliva
Bacteroidota	M	PRJNA774981	Saliva	16202.6	PRJNA774981 - Periodontitis - Saliva
Bacteroidota	F	PRJNA774981	Saliva	21065.7	PRJNA774981 - Periodontitis - Saliva
Campylobacterota	M	PRJNA774981	Saliva	793.588	PRJNA774981 - Periodontitis - Saliva
Campylobacterota	F	PRJNA774981	Saliva	1051.87	PRJNA774981 - Periodontitis - Saliva
Chloroflexi	M	PRJNA774981	Saliva	1.05882	PRJNA774981 - Periodontitis - Saliva
Chloroflexi	F	PRJNA774981	Saliva	0	PRJNA774981 - Periodontitis - Saliva
Deinococcota	M	PRJNA774981	Saliva	0	PRJNA774981 - Periodontitis - Saliva
Deinococcota	F	PRJNA774981	Saliva	0	PRJNA774981 - Periodontitis - Saliva
Desulfobacterota	M	PRJNA774981	Saliva	15.4118	PRJNA774981 - Periodontitis - Saliva
Desulfobacterota	F	PRJNA774981	Saliva	1.2	PRJNA774981 - Periodontitis - Saliva
Euryarchaeota	M	PRJNA774981	Saliva	0	PRJNA774981 - Periodontitis - Saliva
Euryarchaeota	F	PRJNA774981	Saliva	0	PRJNA774981 - Periodontitis - Saliva
Firmicutes	M	PRJNA774981	Saliva	29726.4	PRJNA774981 - Periodontitis - Saliva
Firmicutes	F	PRJNA774981	Saliva	33419.8	PRJNA774981 - Periodontitis - Saliva
Fusobacteriota	M	PRJNA774981	Saliva	8514.18	PRJNA774981 - Periodontitis - Saliva
Fusobacteriota	F	PRJNA774981	Saliva	11764.6	PRJNA774981 - Periodontitis - Saliva
Patescibacteria	M	PRJNA774981	Saliva	1720.65	PRJNA774981 - Periodontitis - Saliva
Patescibacteria	F	PRJNA774981	Saliva	2973.67	PRJNA774981 - Periodontitis - Saliva
Proteobacteria	M	PRJNA774981	Saliva	7589.12	PRJNA774981 - Periodontitis - Saliva
Proteobacteria	F	PRJNA774981	Saliva	8967.4	PRJNA774981 - Periodontitis - Saliva
Spirochaetota	M	PRJNA774981	Saliva	324.471	PRJNA774981 - Periodontitis - Saliva
Spirochaetota	F	PRJNA774981	Saliva	277	PRJNA774981 - Periodontitis - Saliva
Synergistota	M	PRJNA774981	Saliva	134.529	PRJNA774981 - Periodontitis - Saliva
Synergistota	F	PRJNA774981	Saliva	99.6	PRJNA774981 - Periodontitis - Saliva
Verrucomicrobiota	M	PRJNA774981	Saliva	0	PRJNA774981 - Periodontitis - Saliva
Verrucomicrobiota	F	PRJNA774981	Saliva	0	PRJNA774981 - Periodontitis - Saliva
Acidobacteriota	M	PRJEB6047	Plaque	0	PRJEB6047 - Periodontitis - Plaque
Acidobacteriota	F	PRJEB6047	Plaque	0	PRJEB6047 - Periodontitis - Plaque
Actinobacteriota	M	PRJEB6047	Plaque	1130.83	PRJEB6047 - Periodontitis - Plaque
Actinobacteriota	F	PRJEB6047	Plaque	2570.43	PRJEB6047 - Periodontitis - Plaque
Bacteroidota	M	PRJEB6047	Plaque	609.333	PRJEB6047 - Periodontitis - Plaque
Bacteroidota	F	PRJEB6047	Plaque	1453.43	PRJEB6047 - Periodontitis - Plaque
Campylobacterota	M	PRJEB6047	Plaque	246.5	PRJEB6047 - Periodontitis - Plaque
Campylobacterota	F	PRJEB6047	Plaque	796.857	PRJEB6047 - Periodontitis - Plaque
Chloroflexi	M	PRJEB6047	Plaque	0	PRJEB6047 - Periodontitis - Plaque
Chloroflexi	F	PRJEB6047	Plaque	0	PRJEB6047 - Periodontitis - Plaque
Deinococcota	M	PRJEB6047	Plaque	0	PRJEB6047 - Periodontitis - Plaque
Deinococcota	F	PRJEB6047	Plaque	0	PRJEB6047 - Periodontitis - Plaque
Desulfobacterota	M	PRJEB6047	Plaque	20.1667	PRJEB6047 - Periodontitis - Plaque
Desulfobacterota	F	PRJEB6047	Plaque	25.8571	PRJEB6047 - Periodontitis - Plaque
Euryarchaeota	M	PRJEB6047	Plaque	0	PRJEB6047 - Periodontitis - Plaque
Euryarchaeota	F	PRJEB6047	Plaque	0	PRJEB6047 - Periodontitis - Plaque
Firmicutes	M	PRJEB6047	Plaque	23324.2	PRJEB6047 - Periodontitis - Plaque
Firmicutes	F	PRJEB6047	Plaque	14515.9	PRJEB6047 - Periodontitis - Plaque
Fusobacteriota	M	PRJEB6047	Plaque	4750.83	PRJEB6047 - Periodontitis - Plaque
Fusobacteriota	F	PRJEB6047	Plaque	5486.43	PRJEB6047 - Periodontitis - Plaque
Patescibacteria	M	PRJEB6047	Plaque	698.5	PRJEB6047 - Periodontitis - Plaque
Patescibacteria	F	PRJEB6047	Plaque	69.8571	PRJEB6047 - Periodontitis - Plaque
Proteobacteria	M	PRJEB6047	Plaque	963.167	PRJEB6047 - Periodontitis - Plaque
Proteobacteria	F	PRJEB6047	Plaque	522.714	PRJEB6047 - Periodontitis - Plaque
Spirochaetota	M	PRJEB6047	Plaque	4	PRJEB6047 - Periodontitis - Plaque
Spirochaetota	F	PRJEB6047	Plaque	107.714	PRJEB6047 - Periodontitis - Plaque
Synergistota	M	PRJEB6047	Plaque	43.1667	PRJEB6047 - Periodontitis - Plaque
Synergistota	F	PRJEB6047	Plaque	379.429	PRJEB6047 - Periodontitis - Plaque
Verrucomicrobiota	M	PRJEB6047	Plaque	0	PRJEB6047 - Periodontitis - Plaque
Verrucomicrobiota	F	PRJEB6047	Plaque	0	PRJEB6047 - Periodontitis - Plaque
Acidobacteriota	M	PRJNA324274	Plaque	0	PRJNA324274 - Periodontitis - Plaque
Acidobacteriota	F	PRJNA324274	Plaque	0	PRJNA324274 - Periodontitis - Plaque
Actinobacteriota	M	PRJNA324274	Plaque	6740.67	PRJNA324274 - Periodontitis - Plaque
Actinobacteriota	F	PRJNA324274	Plaque	6766.51	PRJNA324274 - Periodontitis - Plaque
Bacteroidota	M	PRJNA324274	Plaque	7239.64	PRJNA324274 - Periodontitis - Plaque
Bacteroidota	F	PRJNA324274	Plaque	11240.1	PRJNA324274 - Periodontitis - Plaque
Campylobacterota	M	PRJNA324274	Plaque	883	PRJNA324274 - Periodontitis - Plaque
Campylobacterota	F	PRJNA324274	Plaque	2479.13	PRJNA324274 - Periodontitis - Plaque
Chloroflexi	M	PRJNA324274	Plaque	72.6389	PRJNA324274 - Periodontitis - Plaque
Chloroflexi	F	PRJNA324274	Plaque	154.846	PRJNA324274 - Periodontitis - Plaque
Deinococcota	M	PRJNA324274	Plaque	0	PRJNA324274 - Periodontitis - Plaque
Deinococcota	F	PRJNA324274	Plaque	0	PRJNA324274 - Periodontitis - Plaque
Desulfobacterota	M	PRJNA324274	Plaque	372.139	PRJNA324274 - Periodontitis - Plaque
Desulfobacterota	F	PRJNA324274	Plaque	905.897	PRJNA324274 - Periodontitis - Plaque
Euryarchaeota	M	PRJNA324274	Plaque	57.1389	PRJNA324274 - Periodontitis - Plaque
Euryarchaeota	F	PRJNA324274	Plaque	28.3846	PRJNA324274 - Periodontitis - Plaque
Firmicutes	M	PRJNA324274	Plaque	11160.9	PRJNA324274 - Periodontitis - Plaque
Firmicutes	F	PRJNA324274	Plaque	14555.9	PRJNA324274 - Periodontitis - Plaque
Fusobacteriota	M	PRJNA324274	Plaque	7608.39	PRJNA324274 - Periodontitis - Plaque
Fusobacteriota	F	PRJNA324274	Plaque	18613.1	PRJNA324274 - Periodontitis - Plaque
Patescibacteria	M	PRJNA324274	Plaque	400.222	PRJNA324274 - Periodontitis - Plaque
Patescibacteria	F	PRJNA324274	Plaque	122.154	PRJNA324274 - Periodontitis - Plaque
Proteobacteria	M	PRJNA324274	Plaque	2826.53	PRJNA324274 - Periodontitis - Plaque
Proteobacteria	F	PRJNA324274	Plaque	4828.54	PRJNA324274 - Periodontitis - Plaque
Spirochaetota	M	PRJNA324274	Plaque	4381.03	PRJNA324274 - Periodontitis - Plaque
Spirochaetota	F	PRJNA324274	Plaque	6675.95	PRJNA324274 - Periodontitis - Plaque
Synergistota	M	PRJNA324274	Plaque	1260.92	PRJNA324274 - Periodontitis - Plaque
Synergistota	F	PRJNA324274	Plaque	3944.79	PRJNA324274 - Periodontitis - Plaque
Verrucomicrobiota	M	PRJNA324274	Plaque	0	PRJNA324274 - Periodontitis - Plaque
Verrucomicrobiota	F	PRJNA324274	Plaque	0	PRJNA324274 - Periodontitis - Plaque
Acidobacteriota	M	PRJNA321534	Plaque	0	PRJNA321534 - Periodontitis - Plaque
Acidobacteriota	F	PRJNA321534	Plaque	0	PRJNA321534 - Periodontitis - Plaque
Actinobacteriota	M	PRJNA321534	Plaque	2014	PRJNA321534 - Periodontitis - Plaque
Actinobacteriota	F	PRJNA321534	Plaque	1818.58	PRJNA321534 - Periodontitis - Plaque
Bacteroidota	M	PRJNA321534	Plaque	8026.98	PRJNA321534 - Periodontitis - Plaque
Bacteroidota	F	PRJNA321534	Plaque	7777.62	PRJNA321534 - Periodontitis - Plaque
Campylobacterota	M	PRJNA321534	Plaque	667.795	PRJNA321534 - Periodontitis - Plaque
Campylobacterota	F	PRJNA321534	Plaque	534.792	PRJNA321534 - Periodontitis - Plaque
Chloroflexi	M	PRJNA321534	Plaque	21.6136	PRJNA321534 - Periodontitis - Plaque
Chloroflexi	F	PRJNA321534	Plaque	22.7083	PRJNA321534 - Periodontitis - Plaque
Deinococcota	M	PRJNA321534	Plaque	1.20455	PRJNA321534 - Periodontitis - Plaque
Deinococcota	F	PRJNA321534	Plaque	2.25	PRJNA321534 - Periodontitis - Plaque
Desulfobacterota	M	PRJNA321534	Plaque	136.205	PRJNA321534 - Periodontitis - Plaque
Desulfobacterota	F	PRJNA321534	Plaque	274.896	PRJNA321534 - Periodontitis - Plaque
Euryarchaeota	M	PRJNA321534	Plaque	0	PRJNA321534 - Periodontitis - Plaque
Euryarchaeota	F	PRJNA321534	Plaque	0	PRJNA321534 - Periodontitis - Plaque
Firmicutes	M	PRJNA321534	Plaque	4468.95	PRJNA321534 - Periodontitis - Plaque
Firmicutes	F	PRJNA321534	Plaque	4165.9	PRJNA321534 - Periodontitis - Plaque
Fusobacteriota	M	PRJNA321534	Plaque	6965.43	PRJNA321534 - Periodontitis - Plaque
Fusobacteriota	F	PRJNA321534	Plaque	6954.88	PRJNA321534 - Periodontitis - Plaque
Patescibacteria	M	PRJNA321534	Plaque	0	PRJNA321534 - Periodontitis - Plaque
Patescibacteria	F	PRJNA321534	Plaque	0	PRJNA321534 - Periodontitis - Plaque
Proteobacteria	M	PRJNA321534	Plaque	1513.95	PRJNA321534 - Periodontitis - Plaque
Proteobacteria	F	PRJNA321534	Plaque	1552.73	PRJNA321534 - Periodontitis - Plaque
Spirochaetota	M	PRJNA321534	Plaque	2014.68	PRJNA321534 - Periodontitis - Plaque
Spirochaetota	F	PRJNA321534	Plaque	2056.35	PRJNA321534 - Periodontitis - Plaque
Synergistota	M	PRJNA321534	Plaque	567.75	PRJNA321534 - Periodontitis - Plaque
Synergistota	F	PRJNA321534	Plaque	605.521	PRJNA321534 - Periodontitis - Plaque
Verrucomicrobiota	M	PRJNA321534	Plaque	2.59091	PRJNA321534 - Periodontitis - Plaque
Verrucomicrobiota	F	PRJNA321534	Plaque	3	PRJNA321534 - Periodontitis - Plaque
Acidobacteriota	M	PRJEB6047	Subgingival	0	PRJEB6047 - Periodontitis - Subgingival
Acidobacteriota	F	PRJEB6047	Subgingival	0	PRJEB6047 - Periodontitis - Subgingival
Actinobacteriota	M	PRJEB6047	Subgingival	1346.67	PRJEB6047 - Periodontitis - Subgingival
Actinobacteriota	F	PRJEB6047	Subgingival	1979.71	PRJEB6047 - Periodontitis - Subgingival
Bacteroidota	M	PRJEB6047	Subgingival	525	PRJEB6047 - Periodontitis - Subgingival
Bacteroidota	F	PRJEB6047	Subgingival	1287.29	PRJEB6047 - Periodontitis - Subgingival
Campylobacterota	M	PRJEB6047	Subgingival	111.5	PRJEB6047 - Periodontitis - Subgingival
Campylobacterota	F	PRJEB6047	Subgingival	674.571	PRJEB6047 - Periodontitis - Subgingival
Chloroflexi	M	PRJEB6047	Subgingival	0	PRJEB6047 - Periodontitis - Subgingival
Chloroflexi	F	PRJEB6047	Subgingival	0	PRJEB6047 - Periodontitis - Subgingival
Deinococcota	M	PRJEB6047	Subgingival	0	PRJEB6047 - Periodontitis - Subgingival
Deinococcota	F	PRJEB6047	Subgingival	0	PRJEB6047 - Periodontitis - Subgingival
Desulfobacterota	M	PRJEB6047	Subgingival	85	PRJEB6047 - Periodontitis - Subgingival
Desulfobacterota	F	PRJEB6047	Subgingival	33.2857	PRJEB6047 - Periodontitis - Subgingival
Euryarchaeota	M	PRJEB6047	Subgingival	0	PRJEB6047 - Periodontitis - Subgingival
Euryarchaeota	F	PRJEB6047	Subgingival	0	PRJEB6047 - Periodontitis - Subgingival
Firmicutes	M	PRJEB6047	Subgingival	22663.7	PRJEB6047 - Periodontitis - Subgingival
Firmicutes	F	PRJEB6047	Subgingival	17683.1	PRJEB6047 - Periodontitis - Subgingival
Fusobacteriota	M	PRJEB6047	Subgingival	3122.5	PRJEB6047 - Periodontitis - Subgingival
Fusobacteriota	F	PRJEB6047	Subgingival	3518.86	PRJEB6047 - Periodontitis - Subgingival
Patescibacteria	M	PRJEB6047	Subgingival	329	PRJEB6047 - Periodontitis - Subgingival
Patescibacteria	F	PRJEB6047	Subgingival	30.1429	PRJEB6047 - Periodontitis - Subgingival
Proteobacteria	M	PRJEB6047	Subgingival	440.667	PRJEB6047 - Periodontitis - Subgingival
Proteobacteria	F	PRJEB6047	Subgingival	492.714	PRJEB6047 - Periodontitis - Subgingival
Spirochaetota	M	PRJEB6047	Subgingival	0	PRJEB6047 - Periodontitis - Subgingival
Spirochaetota	F	PRJEB6047	Subgingival	93.5714	PRJEB6047 - Periodontitis - Subgingival
Synergistota	M	PRJEB6047	Subgingival	989.833	PRJEB6047 - Periodontitis - Subgingival
Synergistota	F	PRJEB6047	Subgingival	426	PRJEB6047 - Periodontitis - Subgingival
Verrucomicrobiota	M	PRJEB6047	Subgingival	0	PRJEB6047 - Periodontitis - Subgingival
Verrucomicrobiota	F	PRJEB6047	Subgingival	0	PRJEB6047 - Periodontitis - Subgingival
Acidobacteriota	M	PRJNA477241	Subgingival	2.27778	PRJNA477241 - Periodontitis - Subgingival
Acidobacteriota	F	PRJNA477241	Subgingival	6.17647	PRJNA477241 - Periodontitis - Subgingival
Actinobacteriota	M	PRJNA477241	Subgingival	1665.53	PRJNA477241 - Periodontitis - Subgingival
Actinobacteriota	F	PRJNA477241	Subgingival	1573.65	PRJNA477241 - Periodontitis - Subgingival
Bacteroidota	M	PRJNA477241	Subgingival	2050.47	PRJNA477241 - Periodontitis - Subgingival
Bacteroidota	F	PRJNA477241	Subgingival	3205.18	PRJNA477241 - Periodontitis - Subgingival
Campylobacterota	M	PRJNA477241	Subgingival	434.556	PRJNA477241 - Periodontitis - Subgingival
Campylobacterota	F	PRJNA477241	Subgingival	417.618	PRJNA477241 - Periodontitis - Subgingival
Chloroflexi	M	PRJNA477241	Subgingival	28.8611	PRJNA477241 - Periodontitis - Subgingival
Chloroflexi	F	PRJNA477241	Subgingival	20.3529	PRJNA477241 - Periodontitis - Subgingival
Deinococcota	M	PRJNA477241	Subgingival	0	PRJNA477241 - Periodontitis - Subgingival
Deinococcota	F	PRJNA477241	Subgingival	0	PRJNA477241 - Periodontitis - Subgingival
Desulfobacterota	M	PRJNA477241	Subgingival	963.972	PRJNA477241 - Periodontitis - Subgingival
Desulfobacterota	F	PRJNA477241	Subgingival	126.735	PRJNA477241 - Periodontitis - Subgingival
Euryarchaeota	M	PRJNA477241	Subgingival	0	PRJNA477241 - Periodontitis - Subgingival
Euryarchaeota	F	PRJNA477241	Subgingival	0	PRJNA477241 - Periodontitis - Subgingival
Firmicutes	M	PRJNA477241	Subgingival	12972.6	PRJNA477241 - Periodontitis - Subgingival
Firmicutes	F	PRJNA477241	Subgingival	17345.7	PRJNA477241 - Periodontitis - Subgingival
Fusobacteriota	M	PRJNA477241	Subgingival	4515	PRJNA477241 - Periodontitis - Subgingival
Fusobacteriota	F	PRJNA477241	Subgingival	3776.21	PRJNA477241 - Periodontitis - Subgingival
Patescibacteria	M	PRJNA477241	Subgingival	18.2222	PRJNA477241 - Periodontitis - Subgingival
Patescibacteria	F	PRJNA477241	Subgingival	17.6176	PRJNA477241 - Periodontitis - Subgingival
Proteobacteria	M	PRJNA477241	Subgingival	2351.44	PRJNA477241 - Periodontitis - Subgingival
Proteobacteria	F	PRJNA477241	Subgingival	8318.68	PRJNA477241 - Periodontitis - Subgingival
Spirochaetota	M	PRJNA477241	Subgingival	211.556	PRJNA477241 - Periodontitis - Subgingival
Spirochaetota	F	PRJNA477241	Subgingival	240.824	PRJNA477241 - Periodontitis - Subgingival
Synergistota	M	PRJNA477241	Subgingival	657.889	PRJNA477241 - Periodontitis - Subgingival
Synergistota	F	PRJNA477241	Subgingival	639.088	PRJNA477241 - Periodontitis - Subgingival
Verrucomicrobiota	M	PRJNA477241	Subgingival	0	PRJNA477241 - Periodontitis - Subgingival
Verrucomicrobiota	F	PRJNA477241	Subgingival	0	PRJNA477241 - Periodontitis - Subgingival
Acidobacteriota	M	PRJNA773202	Subgingival	0	PRJNA773202 - Periodontitis - Subgingival
Acidobacteriota	F	PRJNA773202	Subgingival	0	PRJNA773202 - Periodontitis - Subgingival
Actinobacteriota	M	PRJNA773202	Subgingival	1116.33	PRJNA773202 - Periodontitis - Subgingival
Actinobacteriota	F	PRJNA773202	Subgingival	1748.9	PRJNA773202 - Periodontitis - Subgingival
Bacteroidota	M	PRJNA773202	Subgingival	34622.3	PRJNA773202 - Periodontitis - Subgingival
Bacteroidota	F	PRJNA773202	Subgingival	36283.8	PRJNA773202 - Periodontitis - Subgingival
Campylobacterota	M	PRJNA773202	Subgingival	3333.11	PRJNA773202 - Periodontitis - Subgingival
Campylobacterota	F	PRJNA773202	Subgingival	3325.94	PRJNA773202 - Periodontitis - Subgingival
Chloroflexi	M	PRJNA773202	Subgingival	563.593	PRJNA773202 - Periodontitis - Subgingival
Chloroflexi	F	PRJNA773202	Subgingival	225.323	PRJNA773202 - Periodontitis - Subgingival
Deinococcota	M	PRJNA773202	Subgingival	0	PRJNA773202 - Periodontitis - Subgingival
Deinococcota	F	PRJNA773202	Subgingival	0	PRJNA773202 - Periodontitis - Subgingival
Desulfobacterota	M	PRJNA773202	Subgingival	930.481	PRJNA773202 - Periodontitis - Subgingival
Desulfobacterota	F	PRJNA773202	Subgingival	1616.48	PRJNA773202 - Periodontitis - Subgingival
Euryarchaeota	M	PRJNA773202	Subgingival	0	PRJNA773202 - Periodontitis - Subgingival
Euryarchaeota	F	PRJNA773202	Subgingival	0	PRJNA773202 - Periodontitis - Subgingival
Firmicutes	M	PRJNA773202	Subgingival	28378.4	PRJNA773202 - Periodontitis - Subgingival
Firmicutes	F	PRJNA773202	Subgingival	25835.3	PRJNA773202 - Periodontitis - Subgingival
Fusobacteriota	M	PRJNA773202	Subgingival	20842.2	PRJNA773202 - Periodontitis - Subgingival
Fusobacteriota	F	PRJNA773202	Subgingival	19402.8	PRJNA773202 - Periodontitis - Subgingival
Patescibacteria	M	PRJNA773202	Subgingival	892.815	PRJNA773202 - Periodontitis - Subgingival
Patescibacteria	F	PRJNA773202	Subgingival	1016.52	PRJNA773202 - Periodontitis - Subgingival
Proteobacteria	M	PRJNA773202	Subgingival	2515.96	PRJNA773202 - Periodontitis - Subgingival
Proteobacteria	F	PRJNA773202	Subgingival	3606.52	PRJNA773202 - Periodontitis - Subgingival
Spirochaetota	M	PRJNA773202	Subgingival	10044.4	PRJNA773202 - Periodontitis - Subgingival
Spirochaetota	F	PRJNA773202	Subgingival	9574.71	PRJNA773202 - Periodontitis - Subgingival
Synergistota	M	PRJNA773202	Subgingival	6499.3	PRJNA773202 - Periodontitis - Subgingival
Synergistota	F	PRJNA773202	Subgingival	5220.26	PRJNA773202 - Periodontitis - Subgingival
Verrucomicrobiota	M	PRJNA773202	Subgingival	0	PRJNA773202 - Periodontitis - Subgingival
Verrucomicrobiota	F	PRJNA773202	Subgingival	0	PRJNA773202 - Periodontitis - Subgingival

## Sheet: PCA_variables
name	x	y	coord	cos2	contrib
Abundance	-0.110719	0.0501694	0.0147757	0.0147757	0.510517
Age	0.232553	0.826636	0.737408	0.737408	25.4783
Sex	-0.13001	0.121037	0.0315526	0.0315526	1.09018
Site	0.579772	-0.231919	0.389922	0.389922	13.4723
Periodontitis	0.603124	0.550993	0.667352	0.667352	23.0578
Smoking	0.764117	-0.21957	0.632087	0.632087	21.8393
BioProject	-0.52277	0.38454	0.42116	0.42116	14.5516

## Sheet: Explained_variance
dim	eig
1	23.4329
2	17.9137
3	15.2316
4	14.0609
5	12.5625
6	10.0575
7	6.74106

[truncated: 25 more sheets: Contribution_Dim1, Contribution_Dim2, HeatMap_Phylum_Site_Periodontit, BarPlot_Periodontitis_Phyla_sit, BetaDiversity_Healthy, BetaDiversity_Perio, Correlation_Diversity_Age, AUCROC_H_Saliva, AUCROC_H_Plaque, AUCROC_H_Subgingival, AUCROC_P_Saliva, AUCROC_P_Plaque, AUCROC_P_Subgingival, SankeyPlot, P_AlphaDiv_SMK_per_Site, H_AlphaDiv_SMK_per_Site, UpSet_Plot, H_betaDiv_NON_SMK, H_betaDiv_SMK, P_betaDiv_NON_SMK …]
